# Supplementary material for: PIPET: predicting relevant subpopulations in single-cell data using phenotypic information from bulk data
Source: Brief Bioinform. 2024 May 31;25(4):bbae260. doi: 10.1093/bib/bbae260 (PMC11141296; doi:10.1093/bib/bbae260)
Supplement: Supplementary_Table_S1_bbae260 [file supplementary_table_s1_bbae260.xlsx]

## Sheet: Clinical data of TCGA-BRCA
Patient	Status	Time	Age	Gender	Race	pStage	BRCA_Subtype_PAM50
TCGA-3C-AAAU-01	0	4047	55	FEMALE	WHITE	Stage X	LumA
TCGA-3C-AALI-01	0	4005	50	FEMALE	BLACK OR AFRICAN AMERICAN	Stage IIB	Her2
TCGA-3C-AALJ-01	0	1474	62	FEMALE	BLACK OR AFRICAN AMERICAN	Stage IIB	LumB
TCGA-3C-AALK-01	0	1448	52	FEMALE	BLACK OR AFRICAN AMERICAN	Stage IA	LumA
TCGA-4H-AAAK-01	0	348	50	FEMALE	WHITE	Stage IIIA	LumA
TCGA-5L-AAT0-01	0	1477	42	FEMALE	WHITE	Stage IIA	LumA
TCGA-5L-AAT1-01	0	1471	63	FEMALE	WHITE	Stage IV	LumA
TCGA-5T-A9QA-01	0	303	52	FEMALE	BLACK OR AFRICAN AMERICAN	Stage IIA	LumB
TCGA-A1-A0SB-01	0	259	70	FEMALE	WHITE	Stage I	Normal
TCGA-A1-A0SD-01	0	437	59	FEMALE	WHITE	Stage IIA	LumA
TCGA-A1-A0SE-01	0	1321	56	FEMALE	WHITE	Stage I	LumA
TCGA-A1-A0SF-01	0	1463	54	FEMALE	WHITE	Stage IIA	LumA
TCGA-A1-A0SG-01	0	434	61	FEMALE	WHITE	Stage IIB	LumA
TCGA-A1-A0SH-01	0	1437	39	FEMALE	WHITE	Stage IIA	LumA
TCGA-A1-A0SI-01	0	635	52	FEMALE	WHITE	Stage IIB	LumB
TCGA-A1-A0SJ-01	0	416	39	FEMALE	BLACK OR AFRICAN AMERICAN	Stage IIIA	LumA
TCGA-A1-A0SK-01	1	967	54	FEMALE	ASIAN	Stage IIA	Basal
TCGA-A1-A0SN-01	0	1196	50	FEMALE	WHITE	Stage IIA	LumB
TCGA-A1-A0SO-01	0	852	67	FEMALE	WHITE	Stage IIB	Basal
TCGA-A1-A0SP-01	0	584	40	FEMALE		Stage IIA	Basal
TCGA-A1-A0SQ-01	0	554	45	FEMALE	WHITE	Stage IIB	LumA
TCGA-A2-A04N-01	0	4354	66	FEMALE	WHITE	Stage IA	LumA
TCGA-A2-A04P-01	1	548	36	FEMALE	BLACK OR AFRICAN AMERICAN	Stage IIIC	Basal
TCGA-A2-A04Q-01	0	2385	48	FEMALE	WHITE	Stage IA	Basal
TCGA-A2-A04R-01	0	3709	36	FEMALE	BLACK OR AFRICAN AMERICAN	Stage IA	LumB
TCGA-A2-A04T-01	0	2246	62	FEMALE	WHITE	Stage IIA	Basal
TCGA-A2-A04U-01	0	2654	47	FEMALE	WHITE	Stage IIA	Basal
TCGA-A2-A04V-01	1	1920	39	FEMALE	WHITE	Stage IIA	LumA
TCGA-A2-A04W-01	0	3102	50	FEMALE	WHITE	Stage IIB	Her2
TCGA-A2-A04X-01	0	1686	34	FEMALE	WHITE	Stage IIA	Her2
TCGA-A2-A04Y-01	0	1099	53	FEMALE	WHITE	Stage IIB	LumB
TCGA-A2-A0CK-01	0	4159	60	FEMALE	WHITE	Stage IIIA	LumA
TCGA-A2-A0CL-01	0	3015	37	FEMALE	BLACK OR AFRICAN AMERICAN	Stage IIIA	Normal
TCGA-A2-A0CM-01	1	754	40	FEMALE	BLACK OR AFRICAN AMERICAN	Stage IIA	Basal
TCGA-A2-A0CO-01	1	3492	85	FEMALE	WHITE	Stage IIB	LumA
TCGA-A2-A0CP-01	0	2813	60	FEMALE	WHITE	Stage IA	LumA
TCGA-A2-A0CQ-01	0	2695	62	FEMALE	BLACK OR AFRICAN AMERICAN	Stage IA	LumA
TCGA-A2-A0CR-01	0	3283	54	FEMALE	ASIAN	Stage IIB	LumA
TCGA-A2-A0CS-01	1	2348	73	FEMALE	WHITE	Stage IV	LumA
TCGA-A2-A0CT-01	0	2289	71	FEMALE	WHITE	Stage IIA	LumA
TCGA-A2-A0CU-01	1	158	73	FEMALE	WHITE	Stage IIA	LumA
TCGA-A2-A0CV-01	0	3011	41	FEMALE	ASIAN	Stage IIB	LumA
TCGA-A2-A0CW-01	0	3283	67	FEMALE	WHITE	Stage IIB	LumB
TCGA-A2-A0CX-01	0	1728	52	FEMALE	WHITE	Stage IIA	Her2
TCGA-A2-A0CY-01	0	1673	63	FEMALE	WHITE	Stage IIB	LumB
TCGA-A2-A0CZ-01	0	1616	46	FEMALE	WHITE	Stage IIA	Normal
TCGA-A2-A0D0-01	0	2048	60	FEMALE	BLACK OR AFRICAN AMERICAN	Stage IIA	Basal
TCGA-A2-A0D1-01	0	1051	76	FEMALE	WHITE	Stage IIA	Her2
TCGA-A2-A0D2-01	0	1027	45	FEMALE	WHITE	Stage IIA	Basal
TCGA-A2-A0D3-01	0	1873	42	FEMALE	WHITE	Stage IA	LumA
TCGA-A2-A0D4-01	0	767	37	FEMALE	BLACK OR AFRICAN AMERICAN	Stage IIB	LumB
TCGA-A2-A0EM-01	0	3094	73	FEMALE	WHITE	Stage IA	LumA
TCGA-A2-A0EN-01	0	4088	70	FEMALE	WHITE	Stage IIA	LumA
TCGA-A2-A0EO-01	0	2442	54	FEMALE	WHITE	Stage IA	LumA
TCGA-A2-A0EP-01	0	3603	56	FEMALE	WHITE	Stage I	LumA
TCGA-A2-A0EQ-01	0	2426	64	FEMALE	BLACK OR AFRICAN AMERICAN	Stage IIA	Her2
TCGA-A2-A0ER-01	0	2263	63	FEMALE	WHITE	Stage IB	LumA
TCGA-A2-A0ES-01	0	2190	52	FEMALE	WHITE	Stage IIA	LumA
TCGA-A2-A0ET-01	0	1066	58	FEMALE	WHITE	Stage IIIA	LumA
TCGA-A2-A0EU-01	0	1043	79	FEMALE	WHITE	Stage IA	LumA
TCGA-A2-A0EV-01	0	968	80	FEMALE	WHITE	Stage IA	LumA
TCGA-A2-A0EW-01	1	1884	53	FEMALE	WHITE	Stage IIIC	LumA
TCGA-A2-A0EX-01	0	752	46	FEMALE	WHITE	Stage IIB	LumA
TCGA-A2-A0EY-01	0	1925	62	FEMALE	WHITE	Stage IIB	LumB
TCGA-A2-A0ST-01	0	3017	62	FEMALE	WHITE	Stage IIA	Basal
TCGA-A2-A0SU-01	0	1662	66	FEMALE	WHITE	Stage IIA	LumA
TCGA-A2-A0SV-01	1	825	63	FEMALE	WHITE	Stage IV	LumB
TCGA-A2-A0SW-01	1	1365	82	FEMALE	WHITE	Stage IV	LumB
TCGA-A2-A0SX-01	0	1534	48	FEMALE	WHITE	Stage IA	Basal
TCGA-A2-A0SY-01	0	1347	62	FEMALE	WHITE	Stage IIIA	LumA
TCGA-A2-A0T0-01	0	533	59	FEMALE	WHITE	Stage IIB	Basal
TCGA-A2-A0T1-01	0	521	55	FEMALE	AMERICAN INDIAN OR ALASKA NATIVE	Stage IIIC	Her2
TCGA-A2-A0T2-01	1	255	66	FEMALE	WHITE	Stage IV	Basal
TCGA-A2-A0T3-01	0	1516	37	FEMALE	WHITE	Stage IB	LumB
TCGA-A2-A0T4-01	0	624	62	FEMALE	WHITE	Stage IIA	LumA
TCGA-A2-A0T5-01	0	531	39	FEMALE	WHITE	Stage IIA	LumA
TCGA-A2-A0T6-01	0	575	50	FEMALE	WHITE	Stage IIB	LumA
TCGA-A2-A0T7-01	0	631	51	FEMALE	WHITE	Stage IIA	LumA
TCGA-A2-A0YC-01	0	990	59	FEMALE	WHITE	Stage IIB	LumA
TCGA-A2-A0YD-01	0	769	63	FEMALE	WHITE	Stage IIB	LumA
TCGA-A2-A0YE-01	0	554	48	FEMALE	WHITE	Stage IIB	Basal
TCGA-A2-A0YF-01	0	1535	67	FEMALE	BLACK OR AFRICAN AMERICAN	Stage I	LumA
TCGA-A2-A0YG-01	0	666	63	FEMALE	WHITE	Stage IIIC	LumB
TCGA-A2-A0YH-01	0	659	53	FEMALE	WHITE	Stage IIIA	LumB
TCGA-A2-A0YI-01	0	1505	62	FEMALE	WHITE	Stage I	LumA
TCGA-A2-A0YJ-01	0	566	39	FEMALE	WHITE	Stage IIIA	Basal
TCGA-A2-A0YK-01	0	588	61	FEMALE	WHITE	Stage IIA	Normal
TCGA-A2-A0YL-01	0	1474	48	FEMALE	WHITE	Stage IIIA	LumA
TCGA-A2-A0YM-01	0	965	67	FEMALE	WHITE	Stage IIA	Basal
TCGA-A2-A0YT-01	1	723	56	FEMALE	WHITE	Stage IIIB	LumB
TCGA-A2-A1FV-01	0	714	74	FEMALE	WHITE	Stage IIB	LumA
TCGA-A2-A1FW-01	0	528	62	FEMALE	WHITE	Stage IIIA	LumB
TCGA-A2-A1FX-01	0	1847	61	FEMALE	WHITE	Stage IIIA	LumB
TCGA-A2-A1FZ-01	0	683	63	FEMALE	WHITE	Stage IIA	LumA
TCGA-A2-A1G0-01	0	616	49	FEMALE	WHITE	Stage IIB	LumA
TCGA-A2-A1G1-01	0	584	85	FEMALE	WHITE	Stage IIB	Basal
TCGA-A2-A1G4-01	0	595	71	FEMALE	WHITE	Stage IIIA	LumB
TCGA-A2-A1G6-01	0	501	50	FEMALE	WHITE	Stage IIIA	Normal
TCGA-A2-A259-01	0	1596	70	FEMALE	BLACK OR AFRICAN AMERICAN	Stage I	LumA
TCGA-A2-A25A-01	0	3276	44	FEMALE	WHITE	Stage IIA	Normal
TCGA-A2-A25B-01	0	1291	39	FEMALE	BLACK OR AFRICAN AMERICAN	Stage IIB	LumB
TCGA-A2-A25C-01	0	523	50	FEMALE	WHITE	Stage IIB	LumB
TCGA-A2-A25D-01	0	552	90	FEMALE	WHITE	Stage IIIC	LumA
TCGA-A2-A25E-01	0	3204	34	FEMALE	BLACK OR AFRICAN AMERICAN	Stage IIIA	LumB
TCGA-A2-A25F-01	0	322	66	FEMALE	WHITE	Stage IIA	Basal
TCGA-A2-A3KC-01	0	1102	55	FEMALE	BLACK OR AFRICAN AMERICAN	Stage IIB	LumA
TCGA-A2-A3KD-01	0	1206	47	FEMALE	WHITE	Stage IIIA	LumA
TCGA-A2-A3XS-01	1	1032	62	FEMALE	BLACK OR AFRICAN AMERICAN	Stage IIIA	Basal
TCGA-A2-A3XT-01	0	2770	45	FEMALE	BLACK OR AFRICAN AMERICAN	Stage IIB	Basal
TCGA-A2-A3XU-01	1	912	35	FEMALE	BLACK OR AFRICAN AMERICAN	Stage IIB	Basal
TCGA-A2-A3XV-01	0	996	46	FEMALE	BLACK OR AFRICAN AMERICAN	Stage IIA	Her2
TCGA-A2-A3XW-01	0	1712	42	FEMALE	BLACK OR AFRICAN AMERICAN	Stage IIB	Normal
TCGA-A2-A3XX-01	1	1439	49	FEMALE	BLACK OR AFRICAN AMERICAN	Stage IIA	Basal
TCGA-A2-A3XY-01	1	1093	49	FEMALE	BLACK OR AFRICAN AMERICAN	Stage IIB	Basal
TCGA-A2-A3XZ-01	0	1532	46	FEMALE	BLACK OR AFRICAN AMERICAN	Stage I	Her2
TCGA-A2-A3Y0-01	0	1546	57	FEMALE	BLACK OR AFRICAN AMERICAN	Stage IIB	Basal
TCGA-A2-A4RW-01	0	222	49	FEMALE	WHITE	Stage IIIC	LumA
TCGA-A2-A4RX-01	0	742	67	FEMALE	BLACK OR AFRICAN AMERICAN	Stage IIA	Basal
TCGA-A2-A4RY-01	0	648	46	FEMALE	WHITE	Stage IIIC	Normal
TCGA-A2-A4S0-01	0	706	77	FEMALE	WHITE	Stage IIA	LumA
TCGA-A2-A4S1-01	0	820	66	FEMALE	WHITE	Stage IIA	Basal
TCGA-A2-A4S2-01	0	643	62	FEMALE	WHITE	Stage IIIA	LumA
TCGA-A2-A4S3-01	0	666	59	FEMALE	BLACK OR AFRICAN AMERICAN	Stage IIB	LumB
TCGA-A7-A0CD-01	0	1165	66	FEMALE	WHITE	Stage I	LumA
TCGA-A7-A0CE-01	0	1074	57	FEMALE	WHITE	Stage IIA	Basal
TCGA-A7-A0CG-01	0	1043	78	FEMALE	WHITE	Stage IIA	LumA
TCGA-A7-A0CH-01	0	1079	79	FEMALE	WHITE	Stage IIA	LumA
TCGA-A7-A0CJ-01	0	931	57	FEMALE	WHITE	Stage IIA	LumB
TCGA-A7-A0D9-01	0	1139	37	FEMALE	WHITE	Stage IIA	LumA
TCGA-A7-A0DA-01	0	1085	62	FEMALE	WHITE	Stage IIA	Basal
TCGA-A7-A0DB-01	0	1007	56	FEMALE	WHITE	Stage IIA	LumA
TCGA-A7-A0DC-01	0	906	63	FEMALE	WHITE	Stage IA	LumA
TCGA-A7-A13D-01	0	965	46	FEMALE	BLACK OR AFRICAN AMERICAN	Stage IIA	Basal
TCGA-A7-A13E-01	1	614	62	FEMALE	WHITE	Stage IIB	Basal
TCGA-A7-A13F-01	0	765	44	FEMALE	WHITE	Stage IIIA	LumB
TCGA-A7-A13G-01	0	718	79	FEMALE	WHITE	Stage IIA	LumA
TCGA-A7-A13H-01	0	899	61	FEMALE	WHITE	Stage IIB	LumA
TCGA-A7-A26E-01	0	954	71	FEMALE	WHITE	Stage IIIA	LumA
TCGA-A7-A26F-01	0	738	55	FEMALE	WHITE	Stage IA	Basal
TCGA-A7-A26G-01	0	722	50	FEMALE	BLACK OR AFRICAN AMERICAN	Stage IIA	Basal
TCGA-A7-A26H-01	0	724	72	FEMALE	WHITE	Stage IIA	LumA
TCGA-A7-A26I-01	0	661	65	FEMALE	WHITE	Stage IIA	Basal
TCGA-A7-A26J-01	0	627	49	FEMALE	WHITE	Stage IIA	LumA
TCGA-A7-A2KD-01	0	679	53	FEMALE	BLACK OR AFRICAN AMERICAN	Stage IIIA	LumB
TCGA-A7-A3IY-01	0	345	71	FEMALE	WHITE	Stage I	LumA
TCGA-A7-A3IZ-01	0	322	62	FEMALE	WHITE	Stage IIA	LumA
TCGA-A7-A3J0-01	0	313	62	FEMALE	WHITE	Stage IIA	LumA
TCGA-A7-A3J1-01	0	343	63	FEMALE	WHITE	Stage IA	LumA
TCGA-A7-A3RF-01	0	408	79	FEMALE	WHITE	Stage IIA	LumA
TCGA-A7-A425-01	0	447	70	FEMALE	WHITE	Stage IIIC	LumA
TCGA-A7-A426-01	0	364	50	FEMALE	WHITE	Stage IIIC	LumA
TCGA-A7-A4SA-01	0	454	40	FEMALE	WHITE	Stage IIB	LumA
TCGA-A7-A4SB-01	0	418	56	FEMALE	WHITE	Stage IIIA	LumA
TCGA-A7-A4SC-01	0	446	62	FEMALE	WHITE	Stage IIB	LumA
TCGA-A7-A4SD-01	0	441	52	FEMALE	BLACK OR AFRICAN AMERICAN	Stage IIA	Basal
TCGA-A7-A4SE-01	0	644	54	FEMALE	BLACK OR AFRICAN AMERICAN	Stage IIA	Basal
TCGA-A7-A4SF-01	0	545	54	FEMALE	BLACK OR AFRICAN AMERICAN	Stage IIA	Her2
TCGA-A7-A56D-01	0	448	84	FEMALE	BLACK OR AFRICAN AMERICAN	Stage IIA	LumA
TCGA-A7-A5ZV-01	0	368	62	FEMALE	BLACK OR AFRICAN AMERICAN	Stage IIA	Basal
TCGA-A7-A5ZW-01	0	326	47	FEMALE	BLACK OR AFRICAN AMERICAN	Stage IIA	LumA
TCGA-A7-A5ZX-01	0	336	48	FEMALE	WHITE	Stage IIIC	LumA
TCGA-A7-A6VV-01	0	313	51	FEMALE	BLACK OR AFRICAN AMERICAN	Stage IIA	Basal
TCGA-A7-A6VW-01	0	285	48	FEMALE	BLACK OR AFRICAN AMERICAN	Stage IIA	Basal
TCGA-A7-A6VX-01	0	317	68	FEMALE	BLACK OR AFRICAN AMERICAN	Stage IIA	LumB
TCGA-A7-A6VY-01	0	266	48	FEMALE	BLACK OR AFRICAN AMERICAN	Stage IIB	Basal
TCGA-A8-A06O-01	0	396	60	FEMALE		Stage I	LumB
TCGA-A8-A06P-01	0	396	63	FEMALE		Stage IIIA	LumA
TCGA-A8-A06Q-01	0	31	63	FEMALE		Stage IIIA	LumB
TCGA-A8-A06R-01	0	547	69	FEMALE		Stage IIB	LumB
TCGA-A8-A06T-01	0	1614	75	FEMALE		Stage IIIA	LumA
TCGA-A8-A06U-01	1	883	80	FEMALE		Stage IIB	LumA
TCGA-A8-A06X-01	1	943	77	FEMALE		Stage IIB	LumB
TCGA-A8-A06Y-01	0	791	66	FEMALE		Stage IIA	LumA
TCGA-A8-A06Z-01	0	31	84	FEMALE		Stage IIB	LumB
TCGA-A8-A075-01	0	518	42	FEMALE		Stage IIB	LumB
TCGA-A8-A076-01	0	1642	66	FEMALE		Stage IIA	LumB
TCGA-A8-A079-01	0	274	69	FEMALE		Stage IIIB	LumB
TCGA-A8-A07B-01	0	1308	69	FEMALE		Stage IIA	LumA
TCGA-A8-A07C-01	0	1034	57	FEMALE		Stage IIA	Basal
TCGA-A8-A07E-01	0	608	81	FEMALE		Stage X	LumA
TCGA-A8-A07F-01	0	577	65	FEMALE		Stage IIB	LumA
TCGA-A8-A07G-01	0	577	65	FEMALE		Stage IIA	LumA
TCGA-A8-A07I-01	0	426	69	FEMALE		Stage IIIA	Her2
TCGA-A8-A07J-01	0	365	35	FEMALE		Stage IIB	LumA
TCGA-A8-A07L-01	0	975	58	FEMALE		Stage IIIA	LumB
TCGA-A8-A07O-01	0	304	51	FEMALE		Stage IIA	Basal
TCGA-A8-A07P-01	0	334	68	FEMALE		Stage IIB	LumA
TCGA-A8-A07R-01	0	273	80	FEMALE		Stage IIIC	Basal
TCGA-A8-A07S-01	0	243	73	FEMALE		Stage IIA	LumB
TCGA-A8-A07U-01	0	760	66	FEMALE		Stage IIIA	Basal
TCGA-A8-A07W-01	0	304	76	FEMALE		Stage IV	LumB
TCGA-A8-A07Z-01	0	1371	85	FEMALE		Stage IIA	LumA
TCGA-A8-A082-01	0	549	58	FEMALE		Stage IIB	LumB
TCGA-A8-A084-01	0	458	81	FEMALE		Stage IIB	LumB
TCGA-A8-A086-01	0	396	59	FEMALE		Stage IIA	LumA
TCGA-A8-A08A-01	0	30	89	FEMALE		Stage I	LumA
TCGA-A8-A08B-01	0	1156	52	FEMALE		Stage IIA	Her2
TCGA-A8-A08C-01	0	881	65	FEMALE		Stage IIA	LumA
TCGA-A8-A08F-01	0	1004	59	FEMALE		Stage IIIC	LumB
TCGA-A8-A08G-01	0	607	41	FEMALE		Stage IIA	LumB
TCGA-A8-A08I-01	0	365	53	FEMALE		Stage IIA	LumB
TCGA-A8-A08J-01	1	1127	52	FEMALE		Stage IV	Her2
TCGA-A8-A08L-01	1	304	89	FEMALE		Stage IIIA	Her2
TCGA-A8-A08O-01	0	943	45	FEMALE		Stage IV	LumA
TCGA-A8-A08P-01	0	943	70	FEMALE		Stage IIIA	LumB
TCGA-A8-A08R-01	0	30	52	FEMALE		Stage IIB	Basal
TCGA-A8-A08S-01	0	1004	71	FEMALE		Stage IIA	LumB
TCGA-A8-A08T-01	1	3409	64	FEMALE		Stage IV	LumA
TCGA-A8-A08X-01	0	1308	43	FEMALE		Stage IIIC	Her2
TCGA-A8-A08Z-01	0	1217	76	FEMALE			LumA
TCGA-A8-A091-01	0	1004	61	FEMALE		Stage IIA	LumA
TCGA-A8-A092-01	0	942	48	FEMALE		Stage IIIA	LumB
TCGA-A8-A093-01	0	546	61	FEMALE		Stage IIA	LumA
TCGA-A8-A095-01	0	1277	45	FEMALE		Stage I	LumB
TCGA-A8-A097-01	0	365	65	FEMALE		Stage IIB	LumA
TCGA-A8-A099-01	0	304	76	FEMALE		Stage X	LumA
TCGA-A8-A09A-01	0	304	40	FEMALE		Stage X	LumA
TCGA-A8-A09B-01	0	365	58	FEMALE		Stage IIIB	LumA
TCGA-A8-A09C-01	0	31	69	FEMALE		Stage X	LumB
TCGA-A8-A09D-01	0	1522	47	FEMALE		Stage IIB	LumA
TCGA-A8-A09E-01	0	1492	73	FEMALE		Stage IIIB	LumB
TCGA-A8-A09I-01	0	1371	84	FEMALE		Stage IIA	LumB
TCGA-A8-A09K-01	0	912	68	FEMALE		Stage IIA	LumA
TCGA-A8-A09M-01	0	1006	75	FEMALE		Stage IIIC	LumB
TCGA-A8-A09N-01	0	31	57	FEMALE		Stage IIIC	LumB
TCGA-A8-A09Q-01	0	761	83	FEMALE		Stage IIIB	LumB
TCGA-A8-A09R-01	0	273	82	FEMALE		Stage IIB	LumB
TCGA-A8-A09T-01	0	579	68	FEMALE			LumA
TCGA-A8-A09V-01	0	457	51	FEMALE		Stage IIA	LumA
TCGA-A8-A09W-01	0	30	70	FEMALE		Stage IIIB	LumB
TCGA-A8-A09X-01	1	426	62	FEMALE		Stage IIIC	Her2
TCGA-A8-A0A1-01	0	365	84	FEMALE		Stage IIA	LumA
TCGA-A8-A0A2-01	0	579	66	FEMALE		Stage IIA	LumA
TCGA-A8-A0A4-01	0	396	73	FEMALE		Stage IIA	LumA
TCGA-A8-A0A6-01	0	640	64	FEMALE		Stage IIIC	LumA
TCGA-A8-A0A7-01	0	30	57	FEMALE		Stage IIB	Her2
TCGA-A8-A0A9-01	0	822	80	FEMALE		Stage IIA	LumA
TCGA-A8-A0AB-01	0	518	54	FEMALE		Stage IIA	LumA
TCGA-A8-A0AD-01	0	1157	83	FEMALE		Stage I	LumA
TCGA-AC-A23C-01	0	585	62	FEMALE	WHITE	Stage IIB	LumA
TCGA-AC-A23E-01	0	698	50	FEMALE	WHITE	Stage IIB	LumA
TCGA-AC-A23G-01	0	2248	76	FEMALE	WHITE	Stage IIA	LumA
TCGA-AC-A23H-01	1	174	90	FEMALE	WHITE	Stage IIA	Her2
TCGA-AC-A2B8-01	0	677	84	FEMALE	WHITE	Stage IIB	LumA
TCGA-AC-A2BK-01	0	2222	78	FEMALE	BLACK OR AFRICAN AMERICAN	Stage IIIA	Basal
TCGA-AC-A2BM-01	0	3022	41	FEMALE	BLACK OR AFRICAN AMERICAN	Stage IIB	LumB
TCGA-AC-A2FB-01	0	1234	65	FEMALE	WHITE	Stage IIA	LumA
TCGA-AC-A2FE-01	1	2636	62	FEMALE	WHITE	Stage IIIC	LumA
TCGA-AC-A2FF-01	0	2759	40	FEMALE	ASIAN	Stage IIB	LumA
TCGA-AC-A2FG-01	0	1853	79	FEMALE	WHITE	Stage IIB	LumA
TCGA-AC-A2FK-01	0	2650	45	FEMALE	WHITE	Stage IIIC	Normal
TCGA-AC-A2FM-01	1	792	87	FEMALE	WHITE	Stage IIB	LumA
TCGA-AC-A2FO-01	0	2255	65	FEMALE	WHITE	Stage IIB	LumA
TCGA-AC-A2QH-01	0	1005	58	FEMALE	WHITE	Stage IIB	Basal
TCGA-AC-A2QI-01	0	588	76	FEMALE	WHITE	Stage IIIA	LumA
TCGA-AC-A2QJ-01	1	446	48	FEMALE	WHITE	Stage IIIB	Basal
TCGA-AC-A3BB-01	0	987	46	FEMALE	BLACK OR AFRICAN AMERICAN	Stage IIIA	LumA
TCGA-AC-A3EH-01	1	197	79	FEMALE	WHITE	Stage IIIC	LumA
TCGA-AC-A3HN-01	0	496	87	FEMALE	WHITE	Stage IIB	LumA
TCGA-AC-A3OD-01	0	451	68	FEMALE	WHITE	Stage IIB	LumA
TCGA-AC-A3QP-01	0	675	79	FEMALE	WHITE	Stage IIB	LumA
TCGA-AC-A3QQ-01	0	734	54	FEMALE	WHITE	Stage IA	LumA
TCGA-AC-A3TM-01	0	762	50	FEMALE	WHITE	Stage IIIA	LumA
TCGA-AC-A3TN-01	0	456	75	FEMALE	WHITE	Stage IIB	LumA
TCGA-AC-A3W5-01	0	504	65	FEMALE	BLACK OR AFRICAN AMERICAN	Stage IIA	Her2
TCGA-AC-A3W6-01	0	602	90	FEMALE	WHITE	Stage IIIA	LumA
TCGA-AC-A3W7-01	0	471	66	FEMALE	WHITE	Stage IIB	LumA
TCGA-AC-A3YI-01	0	707	74	FEMALE	WHITE	Stage IIIC	Normal
TCGA-AC-A3YJ-01	0	754	66	FEMALE	WHITE	Stage IIA	LumA
TCGA-AC-A4ZE-01	0	890	63	FEMALE	WHITE	Stage IIB	LumA
TCGA-AC-A5EH-01	0	511	76	FEMALE	BLACK OR AFRICAN AMERICAN	Stage IIB	Her2
TCGA-AC-A5XS-01	0	588	74	FEMALE	WHITE	Stage IIA	LumA
TCGA-AC-A5XU-01	0	455	74	FEMALE	BLACK OR AFRICAN AMERICAN	Stage IIB	LumA
TCGA-AC-A62X-01	0	417	72	FEMALE	BLACK OR AFRICAN AMERICAN	Stage IIA	Basal
TCGA-AC-A62Y-01	0	530	79	FEMALE	WHITE	Stage IIB	LumA
TCGA-AC-A6IV-01	0	568	47	FEMALE	WHITE	Stage IIB	LumA
TCGA-AC-A6IW-01	0	413	73	FEMALE	BLACK OR AFRICAN AMERICAN	Stage IIA	Basal
TCGA-AC-A6IX-01	0	373	49	FEMALE	WHITE	Stage IIIC	LumA
TCGA-AC-A6NO-01	0	51	43	FEMALE	BLACK OR AFRICAN AMERICAN	Stage IIB	LumA
TCGA-AC-A7VB-01	0	250	51	FEMALE	BLACK OR AFRICAN AMERICAN	Stage IIA	LumB
TCGA-AC-A7VC-01	0	1	56	FEMALE	WHITE	Stage IIB	Basal
TCGA-AC-A8OP-01	0	614	72	FEMALE	BLACK OR AFRICAN AMERICAN	Stage IA	LumA
TCGA-AC-A8OQ-01	0	34	72	FEMALE	BLACK OR AFRICAN AMERICAN	Stage IIB	Basal
TCGA-AC-A8OR-01	0	40	75	FEMALE	WHITE	Stage IA	LumA
TCGA-AC-A8OS-01	0	70	71	FEMALE	WHITE	Stage IIA	LumA
TCGA-AN-A03X-01	0	10	74	FEMALE	WHITE	Stage IIA	LumA
TCGA-AN-A03Y-01	0	10	66	FEMALE	WHITE	Stage IIA	LumB
TCGA-AN-A041-01	0	7	29	FEMALE	WHITE	Stage IIB	LumA
TCGA-AN-A046-01	0	10	68	FEMALE	WHITE	Stage IIA	LumA
TCGA-AN-A049-01	0	19	62	FEMALE	WHITE	Stage IIA	LumA
TCGA-AN-A04A-01	0	90	36	FEMALE	WHITE	Stage IIIA	LumA
TCGA-AN-A04C-01	0	54	51	FEMALE	WHITE	Stage IIB	Her2
TCGA-AN-A04D-01	0	52	58	FEMALE	WHITE	Stage IIB	Basal
TCGA-AN-A0AJ-01	0	303	79	FEMALE	WHITE	Stage IIB	LumB
TCGA-AN-A0AK-01	0	224	76	FEMALE	WHITE	Stage IIA	LumB
TCGA-AN-A0AL-01	0	227	41	FEMALE	WHITE	Stage IIIB	Basal
TCGA-AN-A0AM-01	0	5	56	FEMALE	WHITE	Stage IIA	LumB
TCGA-AN-A0AR-01	0	10	55	FEMALE	WHITE	Stage IIA	Basal
TCGA-AN-A0AS-01	0	10	70	FEMALE	WHITE	Stage IIIA	LumA
TCGA-AN-A0AT-01	0	10	62	FEMALE	WHITE	Stage IIA	Basal
TCGA-AN-A0FD-01	0	196	71	FEMALE	WHITE	Stage IIA	LumA
TCGA-AN-A0FF-01	0	172	32	FEMALE	WHITE	Stage IA	LumB
TCGA-AN-A0FJ-01	0	242	59	FEMALE	WHITE	Stage IV	Basal
TCGA-AN-A0FK-01	0	213	88	FEMALE	WHITE	Stage IIIB	LumA
TCGA-AN-A0FL-01	0	231	62	FEMALE	WHITE	Stage IIA	Basal
TCGA-AN-A0FN-01	0	218	61	FEMALE	WHITE	Stage IA	LumA
TCGA-AN-A0FS-01	0	210	55	FEMALE	WHITE	Stage IA	LumA
TCGA-AN-A0FT-01	0	214	63	FEMALE	WHITE	Stage IIB	LumA
TCGA-AN-A0FV-01	0	10	58	FEMALE	WHITE	Stage IIA	Her2
TCGA-AN-A0FW-01	0	11	67	FEMALE	WHITE	Stage IIIA	LumA
TCGA-AN-A0FX-01	0	10	52	FEMALE	WHITE	Stage IIA	Basal
TCGA-AN-A0FY-01	0	10	55	FEMALE	WHITE	Stage IA	LumB
TCGA-AN-A0FZ-01	0	10	45	FEMALE	WHITE	Stage IIIA	LumA
TCGA-AN-A0G0-01	0	16	56	FEMALE	WHITE	Stage IIA	Basal
TCGA-AN-A0XL-01	0	163	61	FEMALE	WHITE	Stage IIA	LumA
TCGA-AN-A0XN-01	0	10	68	FEMALE	WHITE	Stage IIIA	LumA
TCGA-AN-A0XO-01	0	375	59	FEMALE	WHITE	Stage IIIA	LumA
TCGA-AN-A0XP-01	0	9	69	FEMALE	WHITE	Stage IIIA	LumA
TCGA-AN-A0XR-01	0	10	55	FEMALE	WHITE	Stage IIIA	LumB
TCGA-AN-A0XS-01	0	10	63	FEMALE	WHITE	Stage IIIA	LumA
TCGA-AN-A0XT-01	0	10	54	FEMALE	WHITE	Stage IIIA	LumA
TCGA-AN-A0XU-01	0	10	54	FEMALE	WHITE	Stage IIA	Basal
TCGA-AN-A0XV-01	0	162	67	FEMALE	WHITE	Stage IIIA	LumA
TCGA-AN-A0XW-01	0	170	36	FEMALE	WHITE	Stage IIIA	LumA
TCGA-AO-A03L-01	0	2442	34	FEMALE	ASIAN	Stage IIIA	LumA
TCGA-AO-A03M-01	0	1866	29	FEMALE	WHITE	Stage I	LumA
TCGA-AO-A03N-01	0	2031	59	FEMALE	WHITE	Stage IIB	LumB
TCGA-AO-A03O-01	1	2483	69	FEMALE	BLACK OR AFRICAN AMERICAN	Stage IIA	LumB
TCGA-AO-A03P-01	1	2911	54	FEMALE	BLACK OR AFRICAN AMERICAN	Stage IIB	LumB
TCGA-AO-A03R-01	0	2091	57	FEMALE	WHITE	Stage IIB	Normal
TCGA-AO-A03T-01	0	2124	42	FEMALE	WHITE	Stage IIB	Normal
TCGA-AO-A03U-01	1	1793	31	FEMALE	WHITE	Stage I	Normal
TCGA-AO-A03V-01	0	1351	41	FEMALE	WHITE	Stage I	LumA
TCGA-AO-A0J2-01	0	997	41	FEMALE	WHITE	Stage IA	Her2
TCGA-AO-A0J3-01	0	651	67	FEMALE	WHITE	Stage IIB	LumB
TCGA-AO-A0J4-01	0	1587	41	FEMALE	BLACK OR AFRICAN AMERICAN	Stage IA	Basal
TCGA-AO-A0J5-01	1	792	48	FEMALE	WHITE	Stage IV	LumA
TCGA-AO-A0J6-01	0	1140	61	FEMALE	WHITE	Stage IIA	Basal
TCGA-AO-A0J7-01	0	618	71	FEMALE	WHITE	Stage IIB	LumB
TCGA-AO-A0J8-01	0	680	61	FEMALE	WHITE	Stage IIA	LumA
TCGA-AO-A0J9-01	0	1613	61	FEMALE	WHITE	Stage IIIC	LumA
TCGA-AO-A0JA-01	0	655	36	FEMALE	BLACK OR AFRICAN AMERICAN	Stage IIIC	LumA
TCGA-AO-A0JB-01	0	1542	50	FEMALE	WHITE	Stage IIIA	Normal
TCGA-AO-A0JC-01	0	1547	64	FEMALE	WHITE	Stage IIA	LumA
TCGA-AO-A0JD-01	0	2190	59	FEMALE	WHITE	Stage IIIA	LumB
TCGA-AO-A0JE-01	0	2335	53	FEMALE	BLACK OR AFRICAN AMERICAN	Stage IIIA	Her2
TCGA-AO-A0JF-01	0	1980	68	FEMALE	WHITE	Stage IIA	LumA
TCGA-AO-A0JG-01	0	798	49	FEMALE	WHITE	Stage IIIA	LumA
TCGA-AO-A0JI-01	0	1528	56	FEMALE	WHITE	Stage IIA	LumA
TCGA-AO-A0JJ-01	0	1887	54	FEMALE	WHITE	Stage IIB	LumA
TCGA-AO-A0JL-01	0	1683	59	FEMALE	WHITE	Stage IIIA	Basal
TCGA-AO-A0JM-01	0	2184	40	FEMALE		Stage IIB	LumB
TCGA-AO-A124-01	0	3506	38	FEMALE	WHITE	Stage IIA	Basal
TCGA-AO-A125-01	0	3456	72	FEMALE	BLACK OR AFRICAN AMERICAN	Stage IIA	LumA
TCGA-AO-A126-01	0	3307	39	FEMALE	ASIAN	Stage IIA	LumA
TCGA-AO-A128-01	0	3248	61	FEMALE	WHITE	Stage IIA	Basal
TCGA-AO-A129-01	0	3286	29	FEMALE	WHITE	Stage IIB	Basal
TCGA-AO-A12A-01	0	3112	47	FEMALE	WHITE	Stage IIA	LumA
TCGA-AO-A12B-01	0	2989	63	FEMALE	WHITE	Stage IIA	LumA
TCGA-AO-A12C-01	0	2372	42	FEMALE	WHITE	Stage IIB	LumA
TCGA-AO-A12D-01	0	2515	43	FEMALE	WHITE	Stage IIA	Her2
TCGA-AO-A12E-01	0	2142	51	FEMALE	WHITE	Stage IIB	LumA
TCGA-AO-A12F-01	0	1842	36	FEMALE	WHITE	Stage IIA	Basal
TCGA-AO-A12G-01	0	1639	75	FEMALE	WHITE	Stage IIA	LumA
TCGA-AO-A12H-01	0	1234	69	FEMALE	BLACK OR AFRICAN AMERICAN	Stage IIA	LumA
TCGA-AO-A1KO-01	0	622	46	FEMALE	WHITE	Stage IIB	Normal
TCGA-AO-A1KP-01	0	2953	77	FEMALE	WHITE	Stage IIA	LumB
TCGA-AO-A1KR-01	0	2513	51	FEMALE	WHITE	Stage IIA	Basal
TCGA-AO-A1KS-01	0	350	69	FEMALE	WHITE	Stage IIA	LumB
TCGA-AO-A1KT-01	0	541	78	FEMALE	WHITE	Stage IIA	LumB
TCGA-AQ-A04H-01	0	754	61	FEMALE	WHITE	Stage IIIA	LumB
TCGA-AQ-A04J-01	0	819	45	FEMALE	WHITE	Stage IIA	Basal
TCGA-AQ-A04L-01	0	3957	48	FEMALE	WHITE	Stage IIA	LumA
TCGA-AQ-A0Y5-01	1	172	70	FEMALE	WHITE	Stage IIIA	LumA
TCGA-AQ-A1H2-01	0	475	84	FEMALE	WHITE	Stage IIIA	LumA
TCGA-AQ-A1H3-01	0	989	49	FEMALE	WHITE	Stage IIIC	LumA
TCGA-AQ-A54N-01	0	78	51	FEMALE	BLACK OR AFRICAN AMERICAN	Stage IIA	Basal
TCGA-AQ-A7U7-01	1	584	55	FEMALE	WHITE	Stage IIIA	LumA
TCGA-AR-A0TP-01	0	4275	43	FEMALE	WHITE	Stage IIA	Basal
TCGA-AR-A0TQ-01	0	2991	27	FEMALE	WHITE	Stage IIIA	LumB
TCGA-AR-A0TR-01	1	160	68	FEMALE	WHITE	Stage IIB	LumA
TCGA-AR-A0TS-01	0	2558	46	FEMALE	WHITE	Stage IIB	Basal
TCGA-AR-A0TT-01	0	3316	53	FEMALE	BLACK OR AFRICAN AMERICAN	Stage IIIA	LumB
TCGA-AR-A0TU-01	0	709	35	FEMALE		Stage IIA	Basal
TCGA-AR-A0TV-01	0	2288	66	FEMALE		Stage IIA	LumB
TCGA-AR-A0TW-01	0	3009	50	FEMALE	WHITE	Stage IIIA	LumA
TCGA-AR-A0TX-01	0	1972	64	FEMALE		Stage IIA	Her2
TCGA-AR-A0TY-01	1	1699	54	FEMALE	WHITE	Stage IIA	LumB
TCGA-AR-A0TZ-01	1	3262	43	FEMALE	WHITE		LumA
TCGA-AR-A0U0-01	0	1988	73	FEMALE	WHITE	Stage IIB	Basal
TCGA-AR-A0U2-01	1	2551	47	FEMALE	WHITE	Stage IIIA	LumB
TCGA-AR-A0U3-01	0	4080	59	FEMALE	WHITE	Stage IIB	LumA
TCGA-AR-A0U4-01	0	3261	54	FEMALE	WHITE	Stage IIA	Basal
TCGA-AR-A1AH-01	0	3807	51	FEMALE	WHITE	Stage IIB	Basal
TCGA-AR-A1AI-01	0	3296	47	FEMALE	WHITE	Stage IIA	Basal
TCGA-AR-A1AJ-01	0	3072	83	FEMALE	WHITE	Stage I	Basal
TCGA-AR-A1AK-01	0	3159	70	FEMALE	WHITE	Stage I	LumA
TCGA-AR-A1AL-01	0	2971	60	FEMALE	WHITE	Stage IIIA	LumA
TCGA-AR-A1AM-01	0	2991	52	FEMALE	WHITE	Stage IIIA	LumA
TCGA-AR-A1AN-01	0	2920	46	FEMALE	WHITE	Stage IIA	LumA
TCGA-AR-A1AO-01	0	2618	47	FEMALE	WHITE	Stage IIA	Normal
TCGA-AR-A1AP-01	0	2856	80	FEMALE	WHITE	Stage I	LumA
TCGA-AR-A1AQ-01	0	3021	49	FEMALE	WHITE	Stage IIA	Basal
TCGA-AR-A1AR-01	1	524	50	FEMALE	WHITE	Stage IIIA	Basal
TCGA-AR-A1AS-01	0	1150	54	FEMALE	ASIAN	Stage IIB	LumA
TCGA-AR-A1AT-01	1	1272	62	FEMALE	WHITE	Stage IIA	Her2
TCGA-AR-A1AU-01	0	2868	39	FEMALE	WHITE	Stage IIIA	LumA
TCGA-AR-A1AW-01	0	2632	65	FEMALE	WHITE	Stage IIA	LumB
TCGA-AR-A1AX-01	0	2629	64	FEMALE	WHITE	Stage I	LumA
TCGA-AR-A1AY-01	0	1026	65	FEMALE	WHITE	Stage I	Basal
TCGA-AR-A24H-01	0	4894	65	FEMALE	WHITE	Stage IIA	LumB
TCGA-AR-A24K-01	0	1548	46	FEMALE	WHITE	Stage IIA	LumB
TCGA-AR-A24L-01	1	2866	26	FEMALE	WHITE	Stage IIB	LumA
TCGA-AR-A24M-01	0	3660	38	FEMALE	WHITE	Stage IIIA	LumA
TCGA-AR-A24N-01	0	3035	54	FEMALE	WHITE	Stage I	LumB
TCGA-AR-A24O-01	0	3607	43	FEMALE	WHITE	Stage IIIA	LumA
TCGA-AR-A24P-01	0	84	47	FEMALE	WHITE	Stage I	LumA
TCGA-AR-A24Q-01	0	3172	49	FEMALE	WHITE	Stage IIB	Basal
TCGA-AR-A24R-01	0	3430	45	FEMALE	WHITE	Stage IIIA	LumB
TCGA-AR-A24S-01	0	2976	61	FEMALE	WHITE	Stage I	LumB
TCGA-AR-A24T-01	0	3202	46	FEMALE	WHITE	Stage IIIC	LumA
TCGA-AR-A24U-01	0	3128	47	FEMALE	WHITE	Stage IIA	Her2
TCGA-AR-A24V-01	0	3203	52	FEMALE	WHITE	Stage IIB	LumA
TCGA-AR-A24W-01	0	1550	55	FEMALE	WHITE	Stage IIB	LumA
TCGA-AR-A24X-01	0	3004	52	FEMALE	WHITE	Stage IIA	LumA
TCGA-AR-A24Z-01	0	3001	57	FEMALE	WHITE	Stage IIA	LumB
TCGA-AR-A250-01	0	2707	58	FEMALE	WHITE	Stage IIA	LumB
TCGA-AR-A251-01	0	3030	51	FEMALE	WHITE	Stage IIIA	Basal
TCGA-AR-A252-01	0	2838	50	FEMALE	WHITE	Stage I	LumA
TCGA-AR-A254-01	0	2605	50	FEMALE	WHITE	Stage IIIA	Her2
TCGA-AR-A255-01	0	2161	62	FEMALE	WHITE	Stage I	LumA
TCGA-AR-A256-01	1	2854	45	FEMALE	WHITE	Stage IIA	Basal
TCGA-AR-A2LE-01	0	5062	69	FEMALE	WHITE	Stage I	LumA
TCGA-AR-A2LH-01	1	616	55	FEMALE	WHITE	Stage III	Normal
TCGA-AR-A2LJ-01	0	2632	40	FEMALE	WHITE	Stage IIIA	LumA
TCGA-AR-A2LK-01	1	1649	62	FEMALE	WHITE	Stage III	LumB
TCGA-AR-A2LL-01	0	2012	70	FEMALE	WHITE	Stage IIB	LumB
TCGA-AR-A2LM-01	0	1935	49	FEMALE	WHITE	Stage II	LumA
TCGA-AR-A2LN-01	0	1161	65	FEMALE	WHITE	Stage IIA	LumA
TCGA-AR-A2LO-01	0	1198	46	FEMALE	WHITE	Stage IIB	LumA
TCGA-AR-A2LQ-01	0	1233	59	FEMALE	WHITE	Stage IIB	Normal
TCGA-AR-A2LR-01	0	1742	49	FEMALE	WHITE	Stage I	Basal
TCGA-AR-A5QM-01	0	2231	62	FEMALE	WHITE	Stage IIA	LumA
TCGA-AR-A5QN-01	0	1013	68	FEMALE	WHITE	Stage IIIC	LumA
TCGA-AR-A5QP-01	0	1185	54	FEMALE	WHITE	Stage IIB	LumA
TCGA-AR-A5QQ-01	1	322	68	FEMALE	WHITE	Stage IIIA	Basal
TCGA-B6-A0I1-01	1	2361	73	FEMALE	BLACK OR AFRICAN AMERICAN	Stage IIA	Basal
TCGA-B6-A0I2-01	0	4361	45	FEMALE	WHITE	Stage IA	Basal
TCGA-B6-A0I5-01	0	8556	49	FEMALE	WHITE	Stage IIB	LumA
TCGA-B6-A0I6-01	1	991	49	FEMALE	BLACK OR AFRICAN AMERICAN	Stage IIA	Basal
TCGA-B6-A0I8-01	1	749	46	FEMALE	WHITE	Stage X	LumA
TCGA-B6-A0I9-01	1	362	62	FEMALE	WHITE	Stage IV	Her2
TCGA-B6-A0IA-01	0	8391	51	FEMALE	WHITE	Stage IIA	LumA
TCGA-B6-A0IB-01	1	3941	64	FEMALE	WHITE	Stage IV	LumB
TCGA-B6-A0IC-01	1	1542	90	FEMALE	WHITE	Stage X	LumA
TCGA-B6-A0IE-01	1	1993	38	FEMALE	BLACK OR AFRICAN AMERICAN	Stage IIIA	LumA
TCGA-B6-A0IG-01	1	4456	50	FEMALE	WHITE	Stage IIB	LumA
TCGA-B6-A0IH-01	1	3418	81	FEMALE	WHITE	Stage IIIA	LumA
TCGA-B6-A0IJ-01	0	7106	42	FEMALE	BLACK OR AFRICAN AMERICAN	Stage IIB	Basal
TCGA-B6-A0IK-01	1	571	63	FEMALE	WHITE	Stage IIIB	Her2
TCGA-B6-A0IM-01	1	3873	75	FEMALE	BLACK OR AFRICAN AMERICAN	Stage IIB	LumA
TCGA-B6-A0IN-01	1	2573	45	FEMALE	WHITE	Stage X	LumB
TCGA-B6-A0IO-01	0	5042	66	FEMALE	WHITE	Stage IIA	LumA
TCGA-B6-A0IP-01	1	3926	74	FEMALE	WHITE	Stage IA	LumA
TCGA-B6-A0IQ-01	0	4285	40	FEMALE	WHITE	Stage IIIA	Basal
TCGA-B6-A0RE-01	0	7777	61	FEMALE	BLACK OR AFRICAN AMERICAN	Stage X	Basal
TCGA-B6-A0RG-01	0	2082	26	FEMALE	WHITE	Stage IIB	LumA
TCGA-B6-A0RH-01	1	6456	51	FEMALE	BLACK OR AFRICAN AMERICAN	Stage IIA	Her2
TCGA-B6-A0RI-01	0	7126	44	FEMALE	WHITE	Stage IIIB	LumA
TCGA-B6-A0RL-01	1	2469	60	FEMALE	BLACK OR AFRICAN AMERICAN	Stage IIA	LumB
TCGA-B6-A0RM-01	1	2373	57	FEMALE	BLACK OR AFRICAN AMERICAN	Stage X	LumA
TCGA-B6-A0RN-01	0	8008	60	FEMALE	WHITE	Stage IA	LumA
TCGA-B6-A0RO-01	0	4929	71	FEMALE	WHITE	Stage IIIB	LumA
TCGA-B6-A0RP-01	1	3126	73	FEMALE	WHITE		LumA
TCGA-B6-A0RQ-01	1	4267	68	FEMALE	WHITE	Stage IIB	Normal
TCGA-B6-A0RS-01	1	3063	38	FEMALE	WHITE	Stage IIA	Her2
TCGA-B6-A0RT-01	0	2721	39	FEMALE	WHITE	Stage IIIA	Basal
TCGA-B6-A0RU-01	0	8605	40	FEMALE	WHITE	Stage IA	Basal
TCGA-B6-A0RV-01	0	5156	42	FEMALE	WHITE	Stage IIIA	LumA
TCGA-B6-A0WS-01	1	2965	58	FEMALE	BLACK OR AFRICAN AMERICAN	Stage X	LumA
TCGA-B6-A0WT-01	0	5739	61	FEMALE	WHITE	Stage IIB	LumA
TCGA-B6-A0WV-01	1	2417	67	FEMALE	WHITE	Stage IIB	LumB
TCGA-B6-A0WW-01	1	558	58	FEMALE	BLACK OR AFRICAN AMERICAN	Stage X	LumB
TCGA-B6-A0WX-01	1	639	40	FEMALE	BLACK OR AFRICAN AMERICAN	Stage IIIA	Basal
TCGA-B6-A0WY-01	1	3461	40	FEMALE	WHITE	Stage IIIA	LumA
TCGA-B6-A0WZ-01	0	6292	50	FEMALE	BLACK OR AFRICAN AMERICAN	Stage II	LumA
TCGA-B6-A0X0-01	1	3945	54	FEMALE	WHITE	Stage I	LumA
TCGA-B6-A0X1-01	1	7455	48	FEMALE	WHITE		Basal
TCGA-B6-A0X4-01	1	860	62	FEMALE	WHITE	Stage IIB	LumA
TCGA-B6-A0X5-01	1	2097	61	FEMALE	BLACK OR AFRICAN AMERICAN	Stage IIB	LumB
TCGA-B6-A0X7-01	1	1781	62	FEMALE	WHITE	Stage X	LumA
TCGA-B6-A1KC-01	0	1326	67	FEMALE	WHITE	Stage IIB	LumB
TCGA-B6-A1KF-01	0	3088	68	FEMALE	WHITE	Stage IIB	Basal
TCGA-B6-A1KI-01	0	2236	63	FEMALE	WHITE	Stage I	LumA
TCGA-B6-A1KN-01	0	4233	57	FEMALE	WHITE	Stage IIIB	LumB
TCGA-B6-A2IU-01	0	5176	62	FEMALE	WHITE	Stage IIA	LumA
TCGA-B6-A3ZX-01	1	1152	50	FEMALE	BLACK OR AFRICAN AMERICAN	Stage IV	Basal
TCGA-B6-A400-01	0	215	43	FEMALE	BLACK OR AFRICAN AMERICAN	Stage IIIA	Basal
TCGA-B6-A401-01	0	2596	47	FEMALE	BLACK OR AFRICAN AMERICAN	Stage IIA	LumA
TCGA-B6-A402-01	0	2281	47	FEMALE	BLACK OR AFRICAN AMERICAN	Stage I	Basal
TCGA-B6-A408-01	0	2072	55	FEMALE	BLACK OR AFRICAN AMERICAN	Stage IIIC	LumA
TCGA-B6-A409-01	1	573	44	FEMALE	BLACK OR AFRICAN AMERICAN	Stage IIIA	Basal
TCGA-B6-A40B-01	0	3152	76	FEMALE	WHITE	Stage I	LumA
TCGA-B6-A40C-01	0	2164	51	FEMALE	WHITE	Stage IIB	LumA
TCGA-BH-A0AU-01	0	1914	45	FEMALE	WHITE	Stage IIA	LumB
TCGA-BH-A0AV-01	0	1820	52	FEMALE	BLACK OR AFRICAN AMERICAN	Stage I	Basal
TCGA-BH-A0AW-01	0	622	56	FEMALE	WHITE	Stage IIA	Her2
TCGA-BH-A0AY-01	0	777	62	FEMALE	WHITE	Stage IIA	LumA
TCGA-BH-A0AZ-01	0	1919	47	FEMALE	WHITE	Stage IIIA	LumA
TCGA-BH-A0B0-01	0	2477	56	FEMALE	BLACK OR AFRICAN AMERICAN	Stage I	LumA
TCGA-BH-A0B1-01	0	1148	66	FEMALE	WHITE	Stage IIB	LumA
TCGA-BH-A0B3-01	0	1203	53	FEMALE	WHITE	Stage IIB	Basal
TCGA-BH-A0B5-01	0	2136	40	FEMALE	WHITE	Stage IIIA	LumA
TCGA-BH-A0B6-01	0	2483	47	FEMALE	WHITE	Stage I	LumA
TCGA-BH-A0B7-01	0	2559	42	FEMALE	WHITE	Stage IIB	Her2
TCGA-BH-A0B8-01	0	1569	64	FEMALE	WHITE	Stage I	LumA
TCGA-BH-A0B9-01	0	1572	44	FEMALE	WHITE	Stage IA	Basal
TCGA-BH-A0BA-01	0	1132	51	FEMALE	WHITE	Stage IIIC	LumA
TCGA-BH-A0BC-01	0	974	60	FEMALE	WHITE	Stage IIIC	LumA
TCGA-BH-A0BD-01	0	554	47	FEMALE	WHITE	Stage IIA	LumB
TCGA-BH-A0BF-01	1	1324	56	FEMALE	WHITE	Stage IIB	LumB
TCGA-BH-A0BG-01	0	1871	73	FEMALE	WHITE	Stage I	Basal
TCGA-BH-A0BJ-01	0	660	41	FEMALE	WHITE	Stage IIB	LumA
TCGA-BH-A0BL-01	0	2278	35	FEMALE	WHITE	Stage I	Basal
TCGA-BH-A0BM-01	0	1876	54	FEMALE	WHITE	Stage IIB	LumA
TCGA-BH-A0BO-01	0	2197	54	FEMALE	WHITE	Stage I	LumA
TCGA-BH-A0BP-01	1	2296	76	FEMALE	WHITE	Stage I	LumA
TCGA-BH-A0BQ-01	0	2255	39	FEMALE	WHITE	Stage I	LumA
TCGA-BH-A0BR-01	0	2330	59	FEMALE	WHITE	Stage I	LumA
TCGA-BH-A0BS-01	0	2612	55	FEMALE	WHITE	Stage IIIA	LumA
TCGA-BH-A0BT-01	0	2365	56	FEMALE	WHITE	Stage IIA	LumA
TCGA-BH-A0BV-01	0	1519	78	FEMALE	WHITE	Stage IIB	LumA
TCGA-BH-A0BW-01	0	2371	71	FEMALE	BLACK OR AFRICAN AMERICAN	Stage I	Basal
TCGA-BH-A0BZ-01	0	2255	59	FEMALE	WHITE	Stage IIIA	LumB
TCGA-BH-A0C0-01	0	1270	62	FEMALE	WHITE	Stage IIA	LumB
TCGA-BH-A0C1-01	1	1411	61	FEMALE	WHITE	Stage IIIA	LumA
TCGA-BH-A0C3-01	0	2709	47	FEMALE	WHITE	Stage I	LumB
TCGA-BH-A0C7-01	0	2767	48	FEMALE	WHITE	Stage IIB	LumB
TCGA-BH-A0DE-01	0	2372	62	FEMALE	WHITE	Stage IIA	LumA
TCGA-BH-A0DG-01	0	2041	30	FEMALE	BLACK OR AFRICAN AMERICAN	Stage IIA	LumA
TCGA-BH-A0DH-01	0	1156	63	FEMALE	WHITE	Stage IIB	LumA
TCGA-BH-A0DI-01	0	912	63	FEMALE	WHITE	Stage IIB	LumA
TCGA-BH-A0DK-01	0	423	49	FEMALE	WHITE	Stage IIA	LumA
TCGA-BH-A0DL-01	0	2381	64	FEMALE	WHITE	Stage IIA	Basal
TCGA-BH-A0DO-01	0	1644	78	FEMALE	WHITE	Stage I	LumA
TCGA-BH-A0DP-01	0	476	60	FEMALE	WHITE	Stage IIB	LumA
TCGA-BH-A0DQ-01	0	98	42	FEMALE	WHITE	Stage IIB	LumA
TCGA-BH-A0DS-01	0	78	71	FEMALE	WHITE	Stage IIIA	LumA
TCGA-BH-A0DT-01	0	2403	41	FEMALE	WHITE	Stage IIA	LumA
TCGA-BH-A0DV-01	0	2064	54	FEMALE	WHITE	Stage IIIA	LumA
TCGA-BH-A0DX-01	0	2156	62	FEMALE	WHITE	Stage I	LumA
TCGA-BH-A0DZ-01	0	495	43	FEMALE	WHITE	Stage IIB	LumA
TCGA-BH-A0E0-01	0	134	38	FEMALE	WHITE	Stage IIIC	Basal
TCGA-BH-A0E1-01	0	477	52	FEMALE	WHITE	Stage IIB	LumA
TCGA-BH-A0E2-01	0	435	49	FEMALE	BLACK OR AFRICAN AMERICAN	Stage IIIA	LumA
TCGA-BH-A0E6-01	0	293	69	FEMALE	WHITE	Stage IA	Basal
TCGA-BH-A0E7-01	0	1363	79	FEMALE	WHITE	Stage IIB	LumA
TCGA-BH-A0E9-01	0	2489	53	FEMALE	WHITE	Stage IIB	LumA
TCGA-BH-A0EA-01	1	991	72	FEMALE	WHITE	Stage IIA	LumA
TCGA-BH-A0EB-01	0	745	69	FEMALE	WHITE	Stage IA	LumA
TCGA-BH-A0EE-01	0	943	68	FEMALE	WHITE	Stage IIB	Her2
TCGA-BH-A0EI-01	0	1926	51	FEMALE	WHITE	Stage IIA	LumA
TCGA-BH-A0GY-01	0	923	67	FEMALE	WHITE	Stage IIA	LumA
TCGA-BH-A0GZ-01	0	328	62	FEMALE	WHITE	Stage IIA	LumA
TCGA-BH-A0H0-01	0	461	69	FEMALE	WHITE	Stage IA	LumB
TCGA-BH-A0H3-01	0	1928	46	FEMALE	WHITE	Stage I	LumA
TCGA-BH-A0H5-01	0	1620	45	FEMALE	WHITE	Stage I	LumA
TCGA-BH-A0H6-01	0	747	82	FEMALE	WHITE	Stage I	LumA
TCGA-BH-A0H7-01	0	702	65	FEMALE	WHITE	Stage IIIA	LumA
TCGA-BH-A0H9-01	0	1247	69	FEMALE	WHITE	Stage IIA	LumA
TCGA-BH-A0HA-01	0	1611	31	FEMALE	WHITE	Stage I	LumA
TCGA-BH-A0HB-01	0	806	55	FEMALE	WHITE	Stage IA	LumA
TCGA-BH-A0HF-01	0	727	77	FEMALE	WHITE	Stage IA	LumA
TCGA-BH-A0HI-01	0	620	78	FEMALE	WHITE	Stage IA	LumA
TCGA-BH-A0HK-01	0	178	81	FEMALE	WHITE	Stage IIB	LumA
TCGA-BH-A0HL-01	0	72	56	FEMALE	WHITE	Stage IIB	LumA
TCGA-BH-A0HN-01	0	516	67	FEMALE	WHITE	Stage IA	LumA
TCGA-BH-A0HO-01	0	76	48	FEMALE	WHITE	Stage IIA	LumA
TCGA-BH-A0HP-01	0	414	65	FEMALE	WHITE	Stage IIIA	LumA
TCGA-BH-A0HQ-01	0	1121	56	FEMALE	WHITE	Stage IIA	LumA
TCGA-BH-A0HU-01	0	392	52	FEMALE	WHITE	Stage IA	LumB
TCGA-BH-A0HW-01	0	1561	62	FEMALE	ASIAN	Stage IA	LumB
TCGA-BH-A0HX-01	0	829	54	FEMALE	WHITE	Stage IIB	LumA
TCGA-BH-A0HY-01	0	1545	60	FEMALE	WHITE	Stage I	LumB
TCGA-BH-A0RX-01	0	170	59	FEMALE	WHITE	Stage IIA	Basal
TCGA-BH-A0W3-01	0	728	58	FEMALE	WHITE	Stage IIA	LumB
TCGA-BH-A0W4-01	0	759	46	FEMALE	WHITE	Stage IIA	LumA
TCGA-BH-A0W5-01	0	1288	77	FEMALE	WHITE	Stage IIA	LumA
TCGA-BH-A0W7-01	0	1363	49	FEMALE	WHITE	Stage I	LumA
TCGA-BH-A0WA-01	0	701	82	FEMALE	WHITE	Stage I	Basal
TCGA-BH-A18F-01	0	1001	50	FEMALE	WHITE	Stage IIA	LumA
TCGA-BH-A18G-01	0	149	81	FEMALE	WHITE	Stage IA	Basal
TCGA-BH-A18H-01	0	652	63	FEMALE	WHITE	Stage IA	LumA
TCGA-BH-A18I-01	0	1093	53	FEMALE	WHITE	Stage IIA	LumA
TCGA-BH-A18J-01	1	612	56	FEMALE	WHITE	Stage IV	LumA
TCGA-BH-A18K-01	1	2763	46	FEMALE	WHITE	Stage I	LumA
TCGA-BH-A18L-01	1	811	50	FEMALE	WHITE	Stage IIIA	LumB
TCGA-BH-A18M-01	1	2207	39	FEMALE	WHITE	Stage IIIA	LumA
TCGA-BH-A18N-01	1	1148	88	FEMALE	WHITE	Stage IIA	LumA
TCGA-BH-A18P-01	1	921	60	FEMALE	WHITE	Stage I	Her2
TCGA-BH-A18Q-01	1	1692	56	FEMALE	WHITE	Stage IIB	Basal
TCGA-BH-A18R-01	1	1142	50	FEMALE	WHITE	Stage IIA	Her2
TCGA-BH-A18S-01	1	2009	79	FEMALE	WHITE	Stage I	LumA
TCGA-BH-A18T-01	1	224	70	FEMALE	WHITE	Stage IIA	Basal
TCGA-BH-A18U-01	1	1563	72	FEMALE	WHITE	Stage IIIA	LumB
TCGA-BH-A18V-01	1	1556	48	FEMALE	WHITE	Stage IIB	Basal
TCGA-BH-A1EN-01	1	2127	78	FEMALE	WHITE	Stage IIA	Her2
TCGA-BH-A1EO-01	1	2798	68	FEMALE	WHITE	Stage IIA	LumA
TCGA-BH-A1ES-01	1	3462	35	FEMALE	WHITE	Stage IIB	LumA
TCGA-BH-A1ET-01	1	2520	55	FEMALE	WHITE	Stage I	LumA
TCGA-BH-A1EU-01	1	1286	83	FEMALE	WHITE	Stage I	LumA
TCGA-BH-A1EV-01	1	365	45	FEMALE	WHITE	Stage IIIA	Her2
TCGA-BH-A1EW-01	1	1694	38	FEMALE	WHITE	Stage IIA	LumA
TCGA-BH-A1EX-01	1	1508	67	FEMALE	WHITE	Stage IIB	LumA
TCGA-BH-A1EY-01	1	538	79	FEMALE	WHITE	Stage IIA	LumA
TCGA-BH-A1F0-01	1	785	80	FEMALE	WHITE	Stage IIA	Basal
TCGA-BH-A1F2-01	1	959	53	FEMALE	WHITE	Stage IIIB	LumB
TCGA-BH-A1F5-01	1	2712	62	FEMALE	WHITE	Stage IIA	LumA
TCGA-BH-A1F6-01	1	2965	51	FEMALE	WHITE		Basal
TCGA-BH-A1F8-01	1	763	90	FEMALE	WHITE	Stage IIIB	LumB
TCGA-BH-A1FB-01	1	3669	60	FEMALE	WHITE	Stage IIB	LumA
TCGA-BH-A1FC-01	1	3472	78	FEMALE	BLACK OR AFRICAN AMERICAN	Stage IIA	Basal
TCGA-BH-A1FD-01	1	1009	68	FEMALE	WHITE	Stage I	LumB
TCGA-BH-A1FE-01	1	2273	31	FEMALE	WHITE	Stage IIB	LumA
TCGA-BH-A1FG-01	1	3736	88	FEMALE	WHITE	Stage I	LumA
TCGA-BH-A1FH-01	1	1034	47	FEMALE	WHITE	Stage IV	LumA
TCGA-BH-A1FJ-01	1	1927	66	FEMALE	WHITE	Stage IIIA	LumB
TCGA-BH-A1FL-01	1	1673	69	FEMALE	WHITE	Stage IIB	LumA
TCGA-BH-A1FM-01	1	1388	44	FEMALE	WHITE	Stage IIIA	LumB
TCGA-BH-A1FN-01	1	2192	34	FEMALE	WHITE	Stage IIA	LumB
TCGA-BH-A1FR-01	1	1642	73	FEMALE	WHITE	Stage IIIB	LumA
TCGA-BH-A1FU-01	1	1688	44	FEMALE	WHITE	Stage IA	Normal
TCGA-BH-A201-01	0	856	64	FEMALE	WHITE	Stage IA	LumA
TCGA-BH-A202-01	0	795	60	FEMALE	WHITE	Stage II	LumB
TCGA-BH-A203-01	1	1174	78	FEMALE	WHITE	Stage IIB	Her2
TCGA-BH-A204-01	1	2534	80	FEMALE	WHITE	Stage IIB	LumB
TCGA-BH-A208-01	1	1759	48	FEMALE	WHITE	Stage IIB	Normal
TCGA-BH-A209-01	1	3959	77	FEMALE	BLACK OR AFRICAN AMERICAN	Stage I	LumB
TCGA-BH-A28O-01	0	1120	50	FEMALE	WHITE	Stage IIIC	Normal
TCGA-BH-A28Q-01	0	1119	46	FEMALE	WHITE	Stage IIB	LumA
TCGA-BH-A2L8-01	0	612	45	FEMALE	WHITE	Stage IIA	LumA
TCGA-BH-A42T-01	1	320	75	FEMALE	BLACK OR AFRICAN AMERICAN	Stage IIA	LumB
TCGA-BH-A42U-01	0	3364	80	FEMALE	BLACK OR AFRICAN AMERICAN	Stage IIA	Normal
TCGA-BH-A42V-01	0	635	41	FEMALE	BLACK OR AFRICAN AMERICAN	Stage IB	LumA
TCGA-BH-A5IZ-01	0	567	51	FEMALE	BLACK OR AFRICAN AMERICAN	Stage IIB	Basal
TCGA-BH-A5J0-01	0	715	63	FEMALE	BLACK OR AFRICAN AMERICAN	Stage IA	LumA
TCGA-BH-A6R8-01	0	293	46	FEMALE	BLACK OR AFRICAN AMERICAN	Stage IIA	LumA
TCGA-BH-A6R9-01	0	160	61	FEMALE	WHITE	Stage IIA	Normal
TCGA-BH-A8FY-01	1	295	87	FEMALE	WHITE	Stage IA	LumA
TCGA-BH-A8FZ-01	0	574	58	FEMALE	WHITE	Stage IA	Normal
TCGA-BH-A8G0-01	0	662	54	FEMALE	WHITE	Stage IIB	LumA
TCGA-BH-AB28-01	0	287	53	FEMALE	WHITE	Stage IIIA	LumA
TCGA-C8-A12L-01	0	363	67	FEMALE	ASIAN	Stage IIA	Her2
TCGA-C8-A12M-01	0	358	70	FEMALE	ASIAN	Stage IIA	LumB
TCGA-C8-A12N-01	0	358	58	FEMALE	ASIAN	Stage IIA	LumA
TCGA-C8-A12O-01	0	385	50	FEMALE	ASIAN	Stage IIA	LumA
TCGA-C8-A12P-01	0	358	55	FEMALE	ASIAN	Stage IIB	Her2
TCGA-C8-A12Q-01	1	385	78	FEMALE	ASIAN	Stage IIIA	Her2
TCGA-C8-A12U-01	0	385	46	FEMALE	ASIAN	Stage IIB	LumB
TCGA-C8-A12V-01	0	385	55	FEMALE	ASIAN	Stage IIA	Basal
TCGA-C8-A12W-01	0	385	49	FEMALE	ASIAN	Stage IIIB	LumB
TCGA-C8-A12X-01	0	385	62	FEMALE	ASIAN	Stage IIB	LumA
TCGA-C8-A12Y-01	0	1476	44	FEMALE	ASIAN	Stage IIB	LumA
TCGA-C8-A12Z-01	0	382	45	FEMALE	ASIAN	Stage IIB	Her2
TCGA-C8-A130-01	0	370	52	FEMALE	ASIAN	Stage IIIA	LumB
TCGA-C8-A131-01	0	411	82	FEMALE	ASIAN	Stage IIIA	Basal
TCGA-C8-A132-01	0	383	56	FEMALE	ASIAN	Stage IIB	LumA
TCGA-C8-A134-01	0	383	52	FEMALE	ASIAN	Stage IIA	Basal
TCGA-C8-A135-01	0	393	64	FEMALE	ASIAN	Stage IIB	Her2
TCGA-C8-A137-01	0	379	34	FEMALE	ASIAN	Stage IIB	Her2
TCGA-C8-A138-01	0	380	54	FEMALE	ASIAN	Stage IIIA	Her2
TCGA-C8-A1HE-01	0	375	59	FEMALE	ASIAN	Stage IIA	LumA
TCGA-C8-A1HF-01	0	332	48	FEMALE	ASIAN	Stage IIA	Her2
TCGA-C8-A1HG-01	0	345	50	FEMALE	ASIAN	Stage IIA	LumB
TCGA-C8-A1HI-01	0	343	40	FEMALE	ASIAN	Stage IIIA	LumA
TCGA-C8-A1HJ-01	0	5	53	FEMALE	ASIAN	Stage IIA	Basal
TCGA-C8-A1HK-01	0	366	53	FEMALE	ASIAN	Stage IIB	Her2
TCGA-C8-A1HL-01	0	317	38	FEMALE	ASIAN	Stage IIIA	LumB
TCGA-C8-A1HM-01	0	375	74	FEMALE	ASIAN	Stage IIA	LumB
TCGA-C8-A1HN-01	0	394	56	FEMALE	ASIAN	Stage IIA	LumB
TCGA-C8-A1HO-01	0	375	34	FEMALE	ASIAN	Stage IIIC	LumA
TCGA-C8-A26V-01	0	616	47	FEMALE	ASIAN	Stage IIIA	LumB
TCGA-C8-A26W-01	0	381	58	FEMALE	ASIAN	Stage IIB	LumB
TCGA-C8-A26X-01	0	376	58	FEMALE	ASIAN	Stage IIA	Her2
TCGA-C8-A26Y-01	0	394	90	FEMALE	ASIAN	Stage IIA	Her2
TCGA-C8-A26Z-01	0	470	59	FEMALE	ASIAN	Stage IIA	LumA
TCGA-C8-A273-01	0	513	29	FEMALE	ASIAN	Stage IIB	LumA
TCGA-C8-A274-01	0	508	63	FEMALE	ASIAN	Stage IIA	LumB
TCGA-C8-A275-01	0	1	56	FEMALE	ASIAN	Stage IIA	Her2
TCGA-C8-A278-01	0	297	61	FEMALE	ASIAN	Stage IIIA	Her2
TCGA-C8-A27A-01	0	747	48	FEMALE	ASIAN	Stage IIB	LumB
TCGA-C8-A27B-01	0	439	48	FEMALE	ASIAN	Stage IIB	Basal
TCGA-C8-A3M7-01	1	1034	60	FEMALE	ASIAN	Stage IIIB	LumA
TCGA-C8-A3M8-01	0	394	68	FEMALE	ASIAN	Stage IA	LumB
TCGA-C8-A8HP-01	0	396	59	FEMALE	ASIAN	Stage IIIA	Her2
TCGA-C8-A8HQ-01	0	380	53	FEMALE	ASIAN	Stage IIB	LumB
TCGA-C8-A8HR-01	0	408	49	FEMALE	ASIAN	Stage IIIA	Normal
TCGA-D8-A13Y-01	0	1728	52	FEMALE	WHITE	Stage IA	LumB
TCGA-D8-A13Z-01	0	635	51	FEMALE	WHITE		Her2
TCGA-D8-A140-01	0	403	62	FEMALE	WHITE	Stage IIB	LumA
TCGA-D8-A141-01	0	626	40	FEMALE	WHITE		LumA
TCGA-D8-A142-01	0	425	74	FEMALE	WHITE	Stage IIB	Basal
TCGA-D8-A143-01	0	431	51	FEMALE	WHITE	Stage IIA	Basal
TCGA-D8-A145-01	0	410	80	FEMALE	WHITE	Stage IIA	LumA
TCGA-D8-A146-01	0	643	57	FEMALE	WHITE	Stage IIA	LumA
TCGA-D8-A147-01	0	584	45	FEMALE	WHITE		Basal
TCGA-D8-A1J8-01	0	431	77	FEMALE	WHITE	Stage IIB	LumB
TCGA-D8-A1J9-01	0	532	48	FEMALE	WHITE	Stage IA	LumB
TCGA-D8-A1JA-01	0	502	60	FEMALE	WHITE		Her2
TCGA-D8-A1JB-01	0	1688	54	FEMALE	WHITE	Stage IIB	LumA
TCGA-D8-A1JC-01	0	480	59	FEMALE	WHITE	Stage IIIA	LumB
TCGA-D8-A1JD-01	0	552	41	FEMALE	WHITE	Stage IIB	LumB
TCGA-D8-A1JE-01	0	575	62	FEMALE	WHITE	Stage IIA	LumB
TCGA-D8-A1JF-01	0	366	79	FEMALE	WHITE	Stage IIIA	Her2
TCGA-D8-A1JG-01	0	1612	62	FEMALE	WHITE	Stage IIA	Her2
TCGA-D8-A1JH-01	0	426	56	FEMALE	WHITE	Stage IA	LumA
TCGA-D8-A1JI-01	0	577	54	FEMALE	WHITE	Stage IIA	LumB
TCGA-D8-A1JJ-01	0	611	54	FEMALE	WHITE	Stage IIA	LumB
TCGA-D8-A1JK-01	0	612	90	FEMALE	WHITE	Stage IIA	Basal
TCGA-D8-A1JL-01	0	611	72	FEMALE	WHITE	Stage IIA	Basal
TCGA-D8-A1JM-01	0	590	59	FEMALE	WHITE	Stage IIB	Basal
TCGA-D8-A1JN-01	0	620	80	FEMALE	WHITE	Stage IIIC	LumA
TCGA-D8-A1JP-01	0	639	73	FEMALE	WHITE	Stage IA	LumA
TCGA-D8-A1JS-01	0	371	77	FEMALE	WHITE	Stage IA	LumA
TCGA-D8-A1JT-01	0	405	70	FEMALE	WHITE	Stage IIA	LumB
TCGA-D8-A1JU-01	0	447	51	FEMALE	WHITE	Stage IA	LumA
TCGA-D8-A1X5-01	0	565	81	FEMALE	WHITE	Stage IIIC	LumB
TCGA-D8-A1X6-01	0	541	80	FEMALE	WHITE	Stage IIIA	LumB
TCGA-D8-A1X7-01	0	509	40	FEMALE	WHITE	Stage IIA	LumB
TCGA-D8-A1X8-01	0	783	62	FEMALE	WHITE	Stage IIIA	LumA
TCGA-D8-A1X9-01	0	727	66	FEMALE	WHITE	Stage IIB	LumA
TCGA-D8-A1XA-01	0	839	64	FEMALE	WHITE	Stage IA	LumA
TCGA-D8-A1XB-01	0	552	62	FEMALE	WHITE	Stage IIB	LumA
TCGA-D8-A1XC-01	1	377	85	FEMALE	WHITE	Stage IIIB	LumA
TCGA-D8-A1XD-01	0	522	36	FEMALE	WHITE	Stage IIIA	LumA
TCGA-D8-A1XF-01	0	463	45	FEMALE	WHITE	Stage IIA	LumB
TCGA-D8-A1XG-01	0	448	86	FEMALE	WHITE	Stage IIIB	LumA
TCGA-D8-A1XJ-01	0	664	76	FEMALE	WHITE	Stage IIIA	Her2
TCGA-D8-A1XK-01	0	441	55	FEMALE	WHITE	Stage IIB	Basal
TCGA-D8-A1XL-01	0	606	34	FEMALE	WHITE	Stage IIB	LumB
TCGA-D8-A1XM-01	0	538	57	FEMALE	WHITE	Stage IA	LumA
TCGA-D8-A1XO-01	0	1682	56	FEMALE	WHITE	Stage IIB	LumA
TCGA-D8-A1XQ-01	0	499	69	FEMALE	WHITE	Stage IIA	Basal
TCGA-D8-A1XR-01	0	482	56	FEMALE	WHITE	Stage IIB	LumB
TCGA-D8-A1XT-01	0	506	61	FEMALE	WHITE	Stage IIA	Her2
TCGA-D8-A1XU-01	0	395	56	FEMALE	WHITE	Stage IA	LumA
TCGA-D8-A1XV-01	0	461	84	FEMALE	WHITE	Stage IIA	LumA
TCGA-D8-A1XW-01	0	1309	53	FEMALE	WHITE	Stage IIA	Normal
TCGA-D8-A1XY-01	0	503	74	FEMALE	WHITE	Stage IIA	LumA
TCGA-D8-A1XZ-01	0	466	81	FEMALE	WHITE	Stage IIIA	LumB
TCGA-D8-A1Y0-01	0	472	65	FEMALE	WHITE	Stage IIIA	LumA
TCGA-D8-A1Y1-01	1	302	80	FEMALE	WHITE	Stage IIIA	LumB
TCGA-D8-A1Y2-01	0	433	71	FEMALE	WHITE	Stage IIA	LumB
TCGA-D8-A1Y3-01	0	430	61	FEMALE	WHITE	Stage IIIA	LumB
TCGA-D8-A27E-01	0	530	66	FEMALE	WHITE	Stage IA	LumA
TCGA-D8-A27F-01	0	488	40	FEMALE	WHITE	Stage IIA	Basal
TCGA-D8-A27G-01	0	409	75	FEMALE	WHITE	Stage IIA	LumA
TCGA-D8-A27H-01	0	397	72	FEMALE	WHITE	Stage IIA	Basal
TCGA-D8-A27I-01	0	439	58	FEMALE	WHITE	Stage IIIA	LumA
TCGA-D8-A27K-01	0	1461	47	FEMALE	WHITE	Stage IIB	LumA
TCGA-D8-A27L-01	0	499	49	FEMALE	WHITE	Stage IIIA	LumA
TCGA-D8-A27M-01	0	410	59	FEMALE	WHITE	Stage IA	Basal
TCGA-D8-A27N-01	0	519	36	FEMALE	WHITE	Stage IIIA	LumB
TCGA-D8-A27P-01	0	49	64	FEMALE	WHITE	Stage IA	LumA
TCGA-D8-A27R-01	0	307	41	FEMALE	WHITE	Stage IIIC	LumB
TCGA-D8-A27T-01	0	398	53	FEMALE	WHITE	Stage IIIC	LumA
TCGA-D8-A27V-01	0	381	62	FEMALE	WHITE	Stage IIA	LumA
TCGA-D8-A27W-01	0	373	55	FEMALE	WHITE	Stage IIIB	LumB
TCGA-D8-A3Z5-01	0	1015	54	FEMALE	WHITE	Stage IIIC	LumA
TCGA-D8-A3Z6-01	0	563	56	FEMALE	WHITE	Stage IIIC	LumA
TCGA-D8-A4Z1-01	0	659	68	FEMALE	WHITE	Stage IA	LumA
TCGA-D8-A73U-01	0	492	88	FEMALE	WHITE	Stage IIA	LumA
TCGA-D8-A73W-01	1	385	79	FEMALE	WHITE	Stage IIIA	LumA
TCGA-D8-A73X-01	0	767	53	FEMALE	WHITE	Stage IIA	LumA
TCGA-E2-A105-01	0	1308	79	FEMALE	WHITE	Stage IIA	LumA
TCGA-E2-A106-01	0	2541	34	FEMALE	ASIAN	Stage IB	LumA
TCGA-E2-A107-01	0	1047	54	FEMALE	WHITE	Stage IIIA	LumA
TCGA-E2-A108-01	0	837	64	FEMALE	WHITE	Stage IIIA	Normal
TCGA-E2-A109-01	0	1417	64	FEMALE	WHITE	Stage IIA	LumB
TCGA-E2-A10A-01	0	1229	41	FEMALE	WHITE	Stage IIB	LumA
TCGA-E2-A10B-01	0	1141	67	FEMALE	WHITE	Stage IIB	LumA
TCGA-E2-A10C-01	0	1220	54	FEMALE	WHITE	Stage IIB	LumB
TCGA-E2-A10E-01	0	865	64	FEMALE	WHITE	Stage IIA	LumA
TCGA-E2-A10F-01	0	878	47	FEMALE	WHITE	Stage IIA	LumA
TCGA-E2-A14N-01	0	1434	37	FEMALE	WHITE	Stage IIB	Basal
TCGA-E2-A14O-01	0	1359	76	FEMALE	WHITE	Stage IIIA	LumB
TCGA-E2-A14P-01	0	1246	79	FEMALE	WHITE	Stage IIIC	Her2
TCGA-E2-A14Q-01	0	1163	50	FEMALE	WHITE	Stage IIB	LumA
TCGA-E2-A14R-01	0	1174	62	FEMALE	WHITE	Stage IIA	Basal
TCGA-E2-A14S-01	0	1009	65	FEMALE	WHITE	Stage I	LumB
TCGA-E2-A14T-01	0	2311	52	FEMALE	WHITE	Stage IIA	LumA
TCGA-E2-A14U-01	0	1318	74	FEMALE	WHITE	Stage I	LumA
TCGA-E2-A14V-01	0	1042	53	FEMALE	WHITE	Stage IIB	Her2
TCGA-E2-A14X-01	0	972	55	FEMALE	BLACK OR AFRICAN AMERICAN	Stage IIIA	Basal
TCGA-E2-A14Y-01	0	2109	35	FEMALE	WHITE	Stage IIA	Basal
TCGA-E2-A14Z-01	1	563	64	FEMALE	WHITE	Stage I	LumA
TCGA-E2-A150-01	0	1935	48	FEMALE	WHITE	Stage IIA	Basal
TCGA-E2-A152-01	0	2128	56	FEMALE	WHITE	Stage I	Her2
TCGA-E2-A153-01	0	707	51	FEMALE	WHITE	Stage IIB	LumA
TCGA-E2-A154-01	0	591	68	FEMALE	WHITE	Stage I	LumA
TCGA-E2-A155-01	0	640	58	FEMALE	WHITE	Stage IIB	LumB
TCGA-E2-A156-01	0	726	61	FEMALE	WHITE	Stage I	LumA
TCGA-E2-A158-01	0	450	43	FEMALE	WHITE	Stage IIA	Basal
TCGA-E2-A159-01	0	762	50	FEMALE	WHITE	Stage IIA	Basal
TCGA-E2-A15A-01	0	710	45	FEMALE	WHITE	Stage IIIC	LumB
TCGA-E2-A15C-01	0	694	61	FEMALE	WHITE	Stage I	LumA
TCGA-E2-A15D-01	0	526	47	FEMALE	WHITE	Stage IIA	LumA
TCGA-E2-A15E-01	0	630	40	FEMALE	WHITE	Stage IIA	LumA
TCGA-E2-A15F-01	0	658	64	FEMALE	WHITE	Stage I	LumA
TCGA-E2-A15G-01	0	554	76	FEMALE	WHITE	Stage IIA	LumA
TCGA-E2-A15H-01	0	393	38	FEMALE	WHITE	Stage IIA	LumA
TCGA-E2-A15I-01	0	1692	44	FEMALE	WHITE	Stage IIA	LumA
TCGA-E2-A15J-01	0	1640	51	FEMALE	WHITE	Stage I	LumA
TCGA-E2-A15K-01	0	275	58	FEMALE	WHITE	Stage IIB	LumB
TCGA-E2-A15L-01	0	626	65	FEMALE	BLACK OR AFRICAN AMERICAN	Stage IIA	LumA
TCGA-E2-A15M-01	1	336	66	FEMALE	WHITE	Stage IIA	LumA
TCGA-E2-A15O-01	0	1545	89	FEMALE	BLACK OR AFRICAN AMERICAN	Stage I	LumA
TCGA-E2-A15P-01	0	595	61	FEMALE	WHITE	Stage IA	LumA
TCGA-E2-A15R-01	0	1732	64	FEMALE	WHITE	Stage IIA	LumA
TCGA-E2-A15S-01	0	428	34	FEMALE	WHITE	Stage IIB	LumB
TCGA-E2-A15T-01	0	1563	65	FEMALE	WHITE	Stage IIA	LumB
TCGA-E2-A1AZ-01	0	2329	63	FEMALE	WHITE	Stage IIB	Basal
TCGA-E2-A1B0-01	0	1631	50	FEMALE	WHITE	Stage IIIA	Her2
TCGA-E2-A1B1-01	0	2653	45	FEMALE	WHITE	Stage IIB	LumA
TCGA-E2-A1B4-01	1	1004	74	FEMALE	WHITE	Stage IIIA	LumA
TCGA-E2-A1B5-01	0	984	46	FEMALE	WHITE	Stage IIA	LumA
TCGA-E2-A1B6-01	0	867	44	FEMALE	WHITE	Stage IIA	Basal
TCGA-E2-A1BC-01	0	501	63	FEMALE		Stage IA	LumA
TCGA-E2-A1BD-01	0	1133	53	FEMALE	WHITE	Stage IIA	LumA
TCGA-E2-A1IE-01	0	2362	61	FEMALE	WHITE	Stage IIB	LumA
TCGA-E2-A1IF-01	0	1138	74	FEMALE	WHITE	Stage I	LumA
TCGA-E2-A1IG-01	0	2140	45	FEMALE	WHITE	Stage IIB	LumA
TCGA-E2-A1IH-01	0	1026	80	FEMALE	WHITE	Stage I	LumA
TCGA-E2-A1II-01	0	1025	51	FEMALE	WHITE	Stage I	Basal
TCGA-E2-A1IJ-01	0	865	57	FEMALE	WHITE	Stage I	LumA
TCGA-E2-A1IK-01	0	1800	71	FEMALE	WHITE	Stage IIA	LumA
TCGA-E2-A1IL-01	0	118	78	FEMALE	WHITE	Stage IIA	LumA
TCGA-E2-A1IN-01	0	675	60	FEMALE	WHITE	Stage I	LumA
TCGA-E2-A1IO-01	0	1855	37	FEMALE	WHITE	Stage I	LumA
TCGA-E2-A1IU-01	0	337	60	FEMALE	WHITE	Stage IA	LumA
TCGA-E2-A1L6-01	0	1648	44	FEMALE	WHITE	Stage IIA	LumA
TCGA-E2-A1L7-01	0	1836	40	FEMALE	WHITE	Stage IIIA	LumB
TCGA-E2-A1L8-01	0	2240	52	FEMALE	BLACK OR AFRICAN AMERICAN	Stage IIB	LumA
TCGA-E2-A1L9-01	0	598	40	FEMALE	WHITE	Stage IIA	LumA
TCGA-E2-A1LA-01	0	748	59	FEMALE		Stage IIA	LumA
TCGA-E2-A1LB-01	0	2306	41	FEMALE	BLACK OR AFRICAN AMERICAN	Stage IIB	Her2
TCGA-E2-A1LE-01	1	879	71	FEMALE	WHITE	Stage IIIC	Her2
TCGA-E2-A1LG-01	0	1523	50	FEMALE	BLACK OR AFRICAN AMERICAN	Stage IIA	Basal
TCGA-E2-A1LH-01	0	3247	59	FEMALE	WHITE	Stage I	Basal
TCGA-E2-A1LI-01	0	3121	57	FEMALE	WHITE	Stage IIB	Basal
TCGA-E2-A1LK-01	1	266	84	FEMALE	BLACK OR AFRICAN AMERICAN	Stage IIIC	Basal
TCGA-E2-A1LL-01	0	1309	73	FEMALE	BLACK OR AFRICAN AMERICAN	Stage IIIA	Basal
TCGA-E2-A1LS-01	0	1604	46	FEMALE	WHITE	Stage IA	Basal
TCGA-E2-A2P5-01	1	821	78	FEMALE	BLACK OR AFRICAN AMERICAN	Stage IIIC	LumA
TCGA-E2-A2P6-01	0	1051	77	FEMALE		Stage IIB	LumA
TCGA-E2-A3DX-01	0	1325	43	FEMALE	WHITE	Stage IIIC	LumA
TCGA-E2-A56Z-01	0	252	69	FEMALE	BLACK OR AFRICAN AMERICAN	Stage IIB	LumB
TCGA-E2-A570-01	0	931	47	FEMALE	BLACK OR AFRICAN AMERICAN	Stage IB	LumA
TCGA-E2-A572-01	0	1208	72	FEMALE	BLACK OR AFRICAN AMERICAN	Stage IIIA	LumA
TCGA-E2-A573-01	0	1062	48	FEMALE	BLACK OR AFRICAN AMERICAN	Stage IA	Basal
TCGA-E2-A574-01	0	1179	44	FEMALE	BLACK OR AFRICAN AMERICAN	Stage IIA	Basal
TCGA-E2-A576-01	0	1043	69	FEMALE	BLACK OR AFRICAN AMERICAN	Stage IA	LumA
TCGA-E2-A9RU-01	0	538	90	FEMALE	BLACK OR AFRICAN AMERICAN	Stage IIIC	LumB
TCGA-E9-A1N3-01	0	1059	70	FEMALE	WHITE	Stage IIIA	LumA
TCGA-E9-A1N4-01	0	1000	41	FEMALE	WHITE	Stage IIIA	LumA
TCGA-E9-A1N5-01	0	1120	45	FEMALE	WHITE	Stage IIB	LumA
TCGA-E9-A1N6-01	1	678	52	FEMALE	WHITE	Stage IIB	LumB
TCGA-E9-A1N8-01	0	1039	48	FEMALE	WHITE	Stage IIA	Basal
TCGA-E9-A1N9-01	0	1101	58	FEMALE	WHITE	Stage IIA	Basal
TCGA-E9-A1NA-01	0	1112	58	FEMALE	WHITE	Stage IIA	LumB
TCGA-E9-A1NC-01	0	1203	61	FEMALE	WHITE	Stage IIB	Basal
TCGA-E9-A1ND-01	0	1266	75	FEMALE	WHITE	Stage IIB	Basal
TCGA-E9-A1NE-01	0	1088	28	FEMALE	WHITE	Stage IIB	LumA
TCGA-E9-A1NF-01	1	1072	60	FEMALE	WHITE	Stage IIA	LumB
TCGA-E9-A1NG-01	1	786	62	FEMALE	WHITE	Stage IIA	LumA
TCGA-E9-A1NH-01	0	576	71	FEMALE	WHITE	Stage IIB	LumA
TCGA-E9-A1NI-01	0	300	51	FEMALE	WHITE	Stage IIA	LumB
TCGA-E9-A1QZ-01	0	755	61	FEMALE	WHITE	Stage IIA	LumA
TCGA-E9-A1R0-01	0	860	58	FEMALE	WHITE	Stage IIA	LumA
TCGA-E9-A1R2-01	0	1063	51	FEMALE	WHITE	Stage IIIC	LumA
TCGA-E9-A1R3-01	0	78	70	FEMALE	WHITE	Stage IIIC	LumA
TCGA-E9-A1R4-01	0	186	66	FEMALE	WHITE	Stage IA	LumB
TCGA-E9-A1R5-01	0	92	63	FEMALE	WHITE	Stage IA	LumA
TCGA-E9-A1R6-01	0	339	63	FEMALE	WHITE	Stage IIA	LumA
TCGA-E9-A1R7-01	0	1467	64	FEMALE	WHITE	Stage IIA	LumB
TCGA-E9-A1RA-01	0	1369	48	FEMALE	WHITE	Stage IA	LumA
TCGA-E9-A1RB-01	1	976	40	FEMALE	WHITE	Stage IIA	LumB
TCGA-E9-A1RC-01	0	1224	56	FEMALE	WHITE	Stage IIIC	LumA
TCGA-E9-A1RD-01	0	34	67	FEMALE	WHITE	Stage IIA	LumA
TCGA-E9-A1RE-01	0	1419	74	FEMALE	WHITE	Stage IIIA	LumB
TCGA-E9-A1RF-01	0	200	68	FEMALE	WHITE	Stage IIIA	LumA
TCGA-E9-A1RG-01	0	647	62	FEMALE	WHITE	Stage IIIA	LumB
TCGA-E9-A1RH-01	0	1417	63	FEMALE	WHITE	Stage IIA	Her2
TCGA-E9-A1RI-01	0	1449	43	FEMALE	WHITE	Stage IIIA	LumA
TCGA-E9-A226-01	1	1048	45	FEMALE	WHITE	Stage IIIA	LumB
TCGA-E9-A227-01	0	975	42	FEMALE	WHITE	Stage IIB	LumA
TCGA-E9-A228-01	0	1285	58	FEMALE	WHITE	Stage IIB	LumB
TCGA-E9-A229-01	0	1148	37	FEMALE	WHITE	Stage IA	LumA
TCGA-E9-A22A-01	0	1189	74	FEMALE	WHITE	Stage IIA	LumB
TCGA-E9-A22B-01	0	1167	71	FEMALE	WHITE	Stage IA	LumA
TCGA-E9-A22D-01	0	1248	38	FEMALE	WHITE	Stage IIA	LumB
TCGA-E9-A22E-01	0	1269	56	FEMALE	WHITE	Stage IIIA	LumB
TCGA-E9-A22G-01	0	1239	47	FEMALE	WHITE	Stage IIA	Basal
TCGA-E9-A22H-01	0	1232	42	FEMALE	WHITE	Stage IIB	LumB
TCGA-E9-A243-01	0	612	52	FEMALE	WHITE	Stage IIA	Basal
TCGA-E9-A244-01	0	21	54	FEMALE	WHITE	Stage IIA	Basal
TCGA-E9-A245-01	0	26	47	FEMALE	WHITE	Stage IIB	LumA
TCGA-E9-A247-01	0	1186	59	FEMALE	WHITE	Stage IA	LumA
TCGA-E9-A248-01	0	59	51	FEMALE	WHITE	Stage IIA	Her2
TCGA-E9-A249-01	0	217	45	FEMALE	WHITE	Stage IIA	LumB
TCGA-E9-A24A-01	0	747	69	FEMALE	WHITE	Stage IIA	LumA
TCGA-E9-A295-01	0	375	71	FEMALE	WHITE	Stage IIA	LumA
TCGA-E9-A2JS-01	1	904	72	FEMALE	WHITE	Stage IIB	LumB
TCGA-E9-A2JT-01	0	288	63	FEMALE	WHITE	Stage IIA	LumA
TCGA-E9-A3HO-01	0	1158	49	FEMALE	WHITE	Stage IIA	LumB
TCGA-E9-A3Q9-01	0	1001	78	FEMALE	WHITE	Stage IIIC	LumA
TCGA-E9-A3QA-01	0	918	33	FEMALE	WHITE	Stage IIA	Basal
TCGA-E9-A3X8-01	0	926	48	FEMALE	WHITE	Stage IIB	LumA
TCGA-E9-A54X-01	0	727	85	FEMALE	WHITE	Stage IA	LumB
TCGA-E9-A54Y-01	0	725	63	FEMALE	WHITE	Stage IIIA	LumB
TCGA-E9-A5FK-01	0	812	60	FEMALE	WHITE	Stage IIIC	LumA
TCGA-E9-A5FL-01	0	24	65	FEMALE	WHITE	Stage IIB	Basal
TCGA-E9-A5UO-01	0	785	41	FEMALE	WHITE	Stage IIA	LumB
TCGA-E9-A5UP-01	0	803	63	FEMALE	WHITE	Stage IIA	LumA
TCGA-E9-A6HE-01	0	847	45	FEMALE	WHITE	Stage IIIC	LumA
TCGA-EW-A1IW-01	0	371	80	FEMALE	WHITE	Stage IIB	LumA
TCGA-EW-A1IX-01	0	1208	48	FEMALE	ASIAN	Stage IIA	LumA
TCGA-EW-A1IY-01	0	258	38	FEMALE	ASIAN	Stage I	LumB
TCGA-EW-A1IZ-01	0	554	53	FEMALE	WHITE	Stage IIIA	LumA
TCGA-EW-A1J1-01	0	575	38	FEMALE	WHITE	Stage IIB	LumA
TCGA-EW-A1J2-01	0	403	50	FEMALE	BLACK OR AFRICAN AMERICAN		LumA
TCGA-EW-A1J3-01	0	504	61	FEMALE	WHITE	Stage IA	LumA
TCGA-EW-A1J5-01	0	477	59	FEMALE	WHITE	Stage IIB	LumA
TCGA-EW-A1J6-01	0	875	70	FEMALE	WHITE	Stage I	LumB
TCGA-EW-A1OV-01	0	789	56	FEMALE	WHITE	Stage IIB	Her2
TCGA-EW-A1OW-01	0	694	58	FEMALE	BLACK OR AFRICAN AMERICAN	Stage IIA	Basal
TCGA-EW-A1OX-01	0	911	43	FEMALE	WHITE	Stage IIA	LumB
TCGA-EW-A1OY-01	0	908	63	FEMALE	WHITE	Stage IIA	LumB
TCGA-EW-A1OZ-01	0	1229	56	FEMALE	BLACK OR AFRICAN AMERICAN	Stage IIA	LumB
TCGA-EW-A1P0-01	0	1251	55	FEMALE	WHITE	Stage IIB	LumB
TCGA-EW-A1P1-01	0	1210	68	FEMALE	WHITE	Stage IIIC	Normal
TCGA-EW-A1P3-01	0	1611	48	FEMALE	WHITE	Stage IIA	LumA
TCGA-EW-A1P4-01	0	907	43	FEMALE	WHITE	Stage IIA	Basal
TCGA-EW-A1P5-01	0	703	77	FEMALE	WHITE	Stage IIB	LumA
TCGA-EW-A1P6-01	0	562	64	FEMALE	WHITE	Stage IIB	LumA
TCGA-EW-A1P7-01	0	915	59	FEMALE	WHITE	Stage IIA	Normal
TCGA-EW-A1P8-01	1	239	58	FEMALE	WHITE	Stage IIIC	Basal
TCGA-EW-A1PA-01	0	575	59	FEMALE	WHITE	Stage IIB	LumA
TCGA-EW-A1PB-01	0	608	70	FEMALE	BLACK OR AFRICAN AMERICAN	Stage IIIA	Basal
TCGA-EW-A1PC-01	0	187	66	FEMALE	BLACK OR AFRICAN AMERICAN	Stage IIB	LumB
TCGA-EW-A1PE-01	0	320	56	FEMALE	WHITE	Stage IIA	LumA
TCGA-EW-A1PF-01	0	439	50	FEMALE	WHITE	Stage IA	LumA
TCGA-EW-A1PG-01	0	1051	53	FEMALE	WHITE	Stage IIB	Normal
TCGA-EW-A1PH-01	0	607	52	FEMALE	WHITE	Stage IIA	Basal
TCGA-EW-A2FR-01	0	1673	59	FEMALE	BLACK OR AFRICAN AMERICAN	Stage IIIC	Her2
TCGA-EW-A2FS-01	0	1604	41	FEMALE	BLACK OR AFRICAN AMERICAN	Stage IIB	LumA
TCGA-EW-A2FV-01	0	788	39	FEMALE	WHITE	Stage IIIC	LumA
TCGA-EW-A2FW-01	0	672	52	FEMALE	WHITE	Stage IIA	LumB
TCGA-EW-A3E8-01	0	1035	60	FEMALE	WHITE	Stage IIB	LumA
TCGA-EW-A3U0-01	0	532	61	FEMALE	BLACK OR AFRICAN AMERICAN	Stage IIIA	Basal
TCGA-EW-A423-01	0	533	75	FEMALE	WHITE	Stage IIA	LumA
TCGA-EW-A424-01	0	715	51	FEMALE	WHITE	Stage IIIA	LumA
TCGA-EW-A6S9-01	0	463	34	FEMALE	BLACK OR AFRICAN AMERICAN	Stage IIA	LumA
TCGA-EW-A6SB-01	0	760	62	FEMALE	BLACK OR AFRICAN AMERICAN	Stage II	Basal
TCGA-EW-A6SC-01	0	952	60	FEMALE	BLACK OR AFRICAN AMERICAN	Stage IIA	LumA
TCGA-EW-A6SD-01	0	1010	32	FEMALE	BLACK OR AFRICAN AMERICAN	Stage IIB	Her2
TCGA-GI-A2C8-01	0	225	63	FEMALE	WHITE	Stage IIIB	LumA
TCGA-GI-A2C9-01	0	3342	58	FEMALE	BLACK OR AFRICAN AMERICAN	Stage IIB	Basal
TCGA-GM-A2D9-01	1	1812	69	FEMALE	WHITE	Stage I	LumA
TCGA-GM-A2DA-01	1	6593	46	FEMALE	WHITE	Stage IIB	LumA
TCGA-GM-A2DB-01	0	2406	62	FEMALE	WHITE	Stage IIA	Her2
TCGA-GM-A2DC-01	0	2535	57	FEMALE	WHITE	Stage IIA	LumA
TCGA-GM-A2DD-01	0	2282	53	FEMALE	WHITE	Stage I	Normal
TCGA-GM-A2DF-01	0	2155	53	FEMALE	BLACK OR AFRICAN AMERICAN	Stage IIA	Basal
TCGA-GM-A2DH-01	0	2193	58	FEMALE	WHITE	Stage I	Her2
TCGA-GM-A2DI-01	0	2590	52	FEMALE	WHITE	Stage I	LumA
TCGA-GM-A2DK-01	0	2645	58	FEMALE	WHITE	Stage I	LumA
TCGA-GM-A2DL-01	0	3519	50	FEMALE	WHITE	Stage I	LumA
TCGA-GM-A2DM-01	0	3226	57	FEMALE	WHITE	Stage IIA	LumA
TCGA-GM-A2DN-01	0	3091	58	FEMALE	WHITE	Stage IIA	LumA
TCGA-GM-A2DO-01	0	2596	54	FEMALE	BLACK OR AFRICAN AMERICAN	Stage I	LumB
TCGA-GM-A3NW-01	0	3361	63	FEMALE	WHITE	Stage IIA	LumA
TCGA-GM-A3NY-01	0	1162	72	FEMALE	WHITE	Stage IIB	LumA
TCGA-GM-A3XG-01	0	1330	46	FEMALE	WHITE	Stage IIIA	LumA
TCGA-GM-A3XL-01	0	2108	49	FEMALE	BLACK OR AFRICAN AMERICAN	Stage IIA	Basal
TCGA-GM-A3XN-01	0	2019	44	FEMALE	WHITE	Stage IIIA	LumA
TCGA-GM-A4E0-01	0	2191	67	FEMALE	WHITE	Stage IIIC	LumA
TCGA-GM-A5PV-01	0	412	63	FEMALE	WHITE	Stage IIB	LumA
TCGA-GM-A5PX-01	0	551	65	FEMALE	WHITE	Stage IIB	LumA
TCGA-HN-A2NL-01	0	79	56	FEMALE		Stage IIA	Basal
TCGA-HN-A2OB-01	1	1900	45	FEMALE		Stage IIB	LumA
TCGA-JL-A3YW-01	0	360	49	FEMALE	ASIAN	Stage IIB	Her2
TCGA-JL-A3YX-01	0	352	46	FEMALE	ASIAN	Stage IIA	LumA
TCGA-LD-A66U-01	0	646	44	FEMALE	WHITE	Stage IIB	LumA
TCGA-LD-A74U-01	0	402	79	FEMALE	WHITE	Stage IIIC	LumA
TCGA-LD-A7W5-01	0	216	52	FEMALE	BLACK OR AFRICAN AMERICAN	Stage IIIC	LumA
TCGA-LD-A7W6-01	0	404	54	FEMALE	WHITE	Stage IIB	LumA
TCGA-LD-A9QF-01	0	323	73	FEMALE	BLACK OR AFRICAN AMERICAN	Stage IA	Normal
TCGA-LL-A440-01	0	759	61	FEMALE	WHITE	Stage IA	LumA
TCGA-LL-A441-01	0	996	62	FEMALE	BLACK OR AFRICAN AMERICAN	Stage IA	Normal
TCGA-LL-A442-01	0	889	56	FEMALE	BLACK OR AFRICAN AMERICAN	Stage IIA	LumA
TCGA-LL-A50Y-01	0	762	84	FEMALE	WHITE	Stage IIA	LumA
TCGA-LL-A5YL-01	0	519	64	FEMALE	WHITE	Stage IIB	LumA
TCGA-LL-A5YM-01	0	466	88	FEMALE	BLACK OR AFRICAN AMERICAN	Stage IIIB	LumB
TCGA-LL-A5YN-01	0	447	46	FEMALE	BLACK OR AFRICAN AMERICAN	Stage IIA	LumA
TCGA-LL-A5YO-01	0	440	50	FEMALE	BLACK OR AFRICAN AMERICAN	Stage IA	Her2
TCGA-LL-A5YP-01	0	450	49	FEMALE	BLACK OR AFRICAN AMERICAN	Stage IIB	Basal
TCGA-LL-A6FP-01	0	677	90	FEMALE	WHITE	Stage IIA	LumA
TCGA-LL-A6FQ-01	0	80	77	FEMALE	BLACK OR AFRICAN AMERICAN	Stage IIIA	LumA
TCGA-LL-A6FR-01	0	489	50	FEMALE	BLACK OR AFRICAN AMERICAN	Stage IIA	Basal
TCGA-LL-A73Y-01	0	477	67	FEMALE	BLACK OR AFRICAN AMERICAN	Stage IA	Basal
TCGA-LL-A73Z-01	1	227	55	FEMALE	BLACK OR AFRICAN AMERICAN	Stage IV	Normal
TCGA-LL-A740-01	0	441	61	FEMALE	BLACK OR AFRICAN AMERICAN	Stage IA	LumA
TCGA-LL-A7SZ-01	0	594	49	FEMALE	BLACK OR AFRICAN AMERICAN	Stage IIB	LumA
TCGA-LL-A7T0-01	0	376	70	FEMALE	BLACK OR AFRICAN AMERICAN	Stage IIB	LumB
TCGA-LL-A8F5-01	0	596	61	FEMALE	BLACK OR AFRICAN AMERICAN	Stage IIA	Basal
TCGA-LL-A9Q3-01	0	532	69	FEMALE	WHITE	Stage IIIC	LumA
TCGA-LQ-A4E4-01	0	849	73	FEMALE	WHITE	Stage IIIA	LumA
TCGA-MS-A51U-01	0	681	44	FEMALE	WHITE	Stage IIB	LumA
TCGA-OK-A5Q2-01	0	64	59	FEMALE		Stage II	LumA
TCGA-OL-A5D6-01	1	1104	71	FEMALE	BLACK OR AFRICAN AMERICAN	Stage IIA	Normal
TCGA-OL-A5D7-01	0	1780	70	FEMALE	BLACK OR AFRICAN AMERICAN	Stage IIA	Basal
TCGA-OL-A5D8-01	0	973	40	FEMALE	BLACK OR AFRICAN AMERICAN	Stage IIB	LumA
TCGA-OL-A5DA-01	0	1783	61	FEMALE	WHITE	Stage IIA	LumA
TCGA-OL-A5RU-01	0	1219	63	FEMALE	BLACK OR AFRICAN AMERICAN	Stage IIA	LumA
TCGA-OL-A5RV-01	0	1062	43	FEMALE	BLACK OR AFRICAN AMERICAN	Stage IIIC	LumA
TCGA-OL-A5RW-01	0	1106	40	FEMALE	BLACK OR AFRICAN AMERICAN	Stage IIA	Basal
TCGA-OL-A5RX-01	0	878	51	FEMALE	BLACK OR AFRICAN AMERICAN	Stage IA	LumA
TCGA-OL-A5RY-01	0	752	52	FEMALE	BLACK OR AFRICAN AMERICAN	Stage IIA	Normal
TCGA-OL-A5RZ-01	0	679	57	FEMALE	BLACK OR AFRICAN AMERICAN	Stage IA	Her2
TCGA-OL-A5S0-01	0	620	66	FEMALE	BLACK OR AFRICAN AMERICAN	Stage IIB	Basal
TCGA-OL-A66I-01	0	714	36	FEMALE	BLACK OR AFRICAN AMERICAN	Stage IIA	Basal
TCGA-OL-A66J-01	0	1996	80	FEMALE	WHITE	Stage I	LumA
TCGA-OL-A66K-01	1	1275	72	FEMALE	WHITE	Stage IIA	LumA
TCGA-OL-A66L-01	0	1301	71	FEMALE	BLACK OR AFRICAN AMERICAN	Stage IA	LumA
TCGA-OL-A66N-01	0	792	59	FEMALE	WHITE	Stage IIIC	LumA
TCGA-OL-A66O-01	0	528	39	FEMALE	BLACK OR AFRICAN AMERICAN	Stage IIB	LumA
TCGA-OL-A66P-01	0	428	75	FEMALE	BLACK OR AFRICAN AMERICAN	Stage IIA	Her2
TCGA-OL-A6VO-01	0	858	43	FEMALE	BLACK OR AFRICAN AMERICAN	Stage IA	Basal
TCGA-OL-A6VQ-01	0	600	49	FEMALE	WHITE	Stage IIA	LumA
TCGA-OL-A6VR-01	0	1220	48	FEMALE	BLACK OR AFRICAN AMERICAN	Stage IA	LumA
TCGA-OL-A97C-01	0	271	67	FEMALE	BLACK OR AFRICAN AMERICAN	Stage IIB	Normal
TCGA-PE-A5DC-01	1	1430	72	FEMALE	WHITE	Stage IIIA	LumA
TCGA-PE-A5DD-01	0	1953	64	FEMALE	ASIAN	Stage IIA	LumA
TCGA-PE-A5DE-01	0	2645	41	FEMALE	WHITE	Stage IIA	LumA
TCGA-PL-A8LX-01	0	5	35	FEMALE	BLACK OR AFRICAN AMERICAN	Stage IV	LumA
TCGA-PL-A8LY-01	0	8	30	FEMALE	BLACK OR AFRICAN AMERICAN	Stage IIB	Normal
TCGA-PL-A8LZ-01	0	302	29	FEMALE	BLACK OR AFRICAN AMERICAN	Stage IIIB	Basal
TCGA-S3-A6ZF-01	0	572	64	FEMALE	BLACK OR AFRICAN AMERICAN	Stage IIA	LumB
TCGA-S3-A6ZG-01	0	562	71	FEMALE	BLACK OR AFRICAN AMERICAN	Stage IIB	LumA
TCGA-S3-A6ZH-01	0	641	29	FEMALE	BLACK OR AFRICAN AMERICAN	Stage IIIC	LumA
TCGA-S3-AA0Z-01	0	629	63	FEMALE	BLACK OR AFRICAN AMERICAN	Stage IIB	Basal
TCGA-S3-AA10-01	0	586	65	FEMALE	BLACK OR AFRICAN AMERICAN	Stage IIA	Basal
TCGA-S3-AA11-01	0	421	67	FEMALE	BLACK OR AFRICAN AMERICAN	Stage IIA	LumA
TCGA-S3-AA12-01	0	574	82	FEMALE	BLACK OR AFRICAN AMERICAN	Stage IIIA	LumA
TCGA-S3-AA14-01	0	529	47	FEMALE	BLACK OR AFRICAN AMERICAN	Stage I	LumA
TCGA-S3-AA15-01	0	525	51	FEMALE	BLACK OR AFRICAN AMERICAN	Stage IIB	Basal
TCGA-S3-AA17-01	0	424	64	FEMALE	BLACK OR AFRICAN AMERICAN	Stage IIB	LumB
TCGA-UL-AAZ6-01	0	518	73	FEMALE	BLACK OR AFRICAN AMERICAN	Stage IIA	LumA
TCGA-UU-A93S-01	1	116	63	FEMALE	BLACK OR AFRICAN AMERICAN	Stage IV	Her2
TCGA-V7-A7HQ-01	0	2033	75	FEMALE	BLACK OR AFRICAN AMERICAN	Stage IIIA	LumA
TCGA-W8-A86G-01	0	347	66	FEMALE	WHITE	Stage IIA	LumA
TCGA-WT-AB41-01	0	1611	55	FEMALE	BLACK OR AFRICAN AMERICAN	Stage IIB	LumA
TCGA-WT-AB44-01	0	883	77	FEMALE	WHITE	Stage IA	LumA
TCGA-XX-A899-01	0	467	46	FEMALE	WHITE	Stage IIIA	LumA
TCGA-XX-A89A-01	0	488	68	FEMALE	WHITE	Stage IIB	LumA
TCGA-Z7-A8R5-01	0	3287	61	FEMALE	WHITE	Stage IIIA	LumA
TCGA-Z7-A8R6-01	0	3256	46	FEMALE	WHITE	Stage I	LumB

## Sheet: Clinical data of TCGA-LUAD
Patient	Status	Time	Age	Gender	Race	pStage	TP53
TCGA-J2-8194-01	0	724	69	FEMALE	WHITE	Stage IIB	Wild
TCGA-67-6215-01	0	174	52	FEMALE	WHITE	Stage IB	Wild
TCGA-55-7816-01	1	468	49	FEMALE	WHITE	Stage IV	Wild
TCGA-55-7227-01	1	952	77	MALE	WHITE	Stage IIIA	Mutated
TCGA-NJ-A4YI-01	1	4	87	FEMALE	WHITE	Stage IIIA	Wild
TCGA-97-8172-01	0	545	75	FEMALE	WHITE	Stage IB	Mutated
TCGA-86-8075-01	1	694	66	FEMALE	WHITE	Stage IB	Mutated
TCGA-62-A46S-01	1	1653	73	MALE	WHITE	Stage IB	Wild
TCGA-91-8499-01	0	36	76	FEMALE	WHITE	Stage IA	Mutated
TCGA-86-7711-01	1	1046	70	MALE	WHITE	Stage IIA	Mutated
TCGA-MP-A4TF-01	1	336	58	FEMALE	WHITE	Stage IIA	Mutated
TCGA-49-4487-01	1	855	72	FEMALE	WHITE	Stage IA	Mutated
TCGA-97-A4M2-01	0	624	66	MALE	WHITE	Stage IA	Wild
TCGA-78-7156-01	1	976	62	MALE	WHITE	Stage IV	Wild
TCGA-05-4415-01	1	91	57	MALE		Stage IIIB	Mutated
TCGA-05-4433-01	0	730	82	MALE		Stage IB	Mutated
TCGA-55-8206-01	0	888	56	MALE	WHITE	Stage IA	Wild
TCGA-62-A46Y-01	1	414	70	FEMALE	WHITE	Stage IIIA	Mutated
TCGA-64-1679-01	0	2488	58	FEMALE	WHITE	Stage IIIA	Mutated
TCGA-J2-A4AD-01	1	550	61	FEMALE	WHITE	Stage IA	Mutated
TCGA-95-7039-01	0	1272	54	FEMALE	WHITE	Stage IIB	Mutated
TCGA-55-8508-01	0	617	60	FEMALE	BLACK OR AFRICAN AMERICAN	Stage IIA	Wild
TCGA-55-8299-01	1	469	61	FEMALE	WHITE	Stage IA	Wild
TCGA-86-8359-01	1	444	52	MALE	WHITE	Stage IIIA	Wild
TCGA-50-5935-01	1	653	86	FEMALE	WHITE	Stage IA	Wild
TCGA-44-6146-01	0	728	64	MALE	WHITE	Stage IIB	Wild
TCGA-97-7937-01	0	564	65	MALE	WHITE	Stage IB	Mutated
TCGA-55-A4DG-01	0	608	71	MALE	WHITE	Stage IA	Mutated
TCGA-78-7167-01	1	2681	77	MALE	WHITE	Stage IV	Wild
TCGA-73-7499-01	1	1531	81	FEMALE	WHITE	Stage IB	Mutated
TCGA-55-A48Y-01	0	630	69	MALE	WHITE	Stage IIA	Wild
TCGA-49-AAQV-01	1	677	63	FEMALE	BLACK OR AFRICAN AMERICAN	Stage II	Mutated
TCGA-97-A4M7-01	0	629	74	MALE	WHITE	Stage IA	Wild
TCGA-50-5930-01	1	282	47	MALE	WHITE	Stage IIIA	Mutated
TCGA-55-8085-01	0	904	64	MALE	WHITE	Stage IA	Mutated
TCGA-55-6968-01	1	1293	61	MALE	WHITE	Stage IV	Mutated
TCGA-MP-A4T7-01	1	167	75	FEMALE		Stage IV	Wild
TCGA-78-7633-01	1	1528	67	MALE	WHITE	Stage IB	Wild
TCGA-55-8621-01	0	515	75	FEMALE	WHITE	Stage IA	Wild
TCGA-NJ-A4YP-01	0	50	52	MALE	WHITE	Stage IB	Wild
TCGA-50-6595-01	1	189	74	FEMALE	WHITE	Stage IIIA	Mutated
TCGA-49-4512-01	1	905	69	FEMALE	WHITE	Stage IIIA	Wild
TCGA-78-7150-01	1	666	59	MALE	WHITE	Stage IIB	Mutated
TCGA-69-7973-01	0	230	42	FEMALE	WHITE	Stage IB	Wild
TCGA-MP-A4TK-01	1	582	56	FEMALE		Stage IIB	Mutated
TCGA-95-A4VK-01	0	651	74	FEMALE	WHITE	Stage IIIA	Wild
TCGA-67-6217-01	0	422	73	FEMALE	WHITE	Stage IIA	Wild
TCGA-69-7978-01	0	134	59	MALE	WHITE	Stage IIB	Mutated
TCGA-78-8655-01	0	2360	77	FEMALE		Stage IA	Wild
TCGA-49-AAR0-01	0	4765	57	MALE	BLACK OR AFRICAN AMERICAN	Stage IA	Mutated
TCGA-55-6978-01	1	176	81	MALE	WHITE	Stage IIA	Wild
TCGA-86-A4P8-01	0	805	59	FEMALE	WHITE	Stage IIIA	Wild
TCGA-55-A48X-01	0	689	63	FEMALE	WHITE	Stage IIA	Mutated
TCGA-55-7570-01	0	824	60	MALE	BLACK OR AFRICAN AMERICAN	Stage IA	Mutated
TCGA-55-7576-01	0	670	54	MALE	BLACK OR AFRICAN AMERICAN	Stage IB	Mutated
TCGA-83-5908-01	0	824	59	FEMALE	WHITE	Stage IA	Mutated
TCGA-55-A492-01	0	596	70	FEMALE	WHITE	Stage IA	Wild
TCGA-55-7911-01	0	537	70	FEMALE	WHITE	Stage IA	Mutated
TCGA-55-A494-01	0	481	61	FEMALE	WHITE	Stage IB	Wild
TCGA-86-A456-01	0	896	78	FEMALE	ASIAN	Stage IA	Wild
TCGA-69-7764-01	0	414	75	MALE	WHITE	Stage IA	Wild
TCGA-NJ-A55A-01	0	15	76	FEMALE	WHITE	Stage IB	Wild
TCGA-05-4390-01	0	1126	58	FEMALE		Stage IB	Wild
TCGA-91-8497-01	1	434	75	FEMALE	WHITE	Stage IA	Wild
TCGA-78-7160-01	1	697	61	MALE	WHITE	Stage IV	Wild
TCGA-67-6216-01	0	141	57	FEMALE	WHITE	Stage IA	Wild
TCGA-64-5775-01	1	62	71	MALE	WHITE	Stage IIIA	Mutated
TCGA-55-6982-01	1	995	79	FEMALE	WHITE	Stage IIB	Wild
TCGA-50-5936-01	1	257	58	MALE	WHITE	Stage IIIA	Wild
TCGA-73-4676-01	1	281	45	MALE	WHITE	Stage IIA	Mutated
TCGA-50-5045-01	1	2174	57	FEMALE	BLACK OR AFRICAN AMERICAN		Mutated
TCGA-L9-A743-01	0	664	56	MALE	BLACK OR AFRICAN AMERICAN	Stage IIA	Mutated
TCGA-38-6178-01	0	448	70	FEMALE	WHITE	Stage IIIA	Mutated
TCGA-55-7913-01	1	561	61	FEMALE	BLACK OR AFRICAN AMERICAN	Stage IA	Mutated
TCGA-44-6777-01	1	987	85	FEMALE	WHITE	Stage IB	Mutated
TCGA-62-A46R-01	1	1725	54	FEMALE	WHITE	Stage IB	Mutated
TCGA-44-5643-01	0	1013	53	MALE	BLACK OR AFRICAN AMERICAN	Stage IIIA	Wild
TCGA-80-5608-01	0	2832	NA	FEMALE		Stage IA	Wild
TCGA-55-6980-01	0	2109	56	MALE	WHITE	Stage IA	Mutated
TCGA-49-4490-01	1	385	45	FEMALE	WHITE	Stage IIIA	Mutated
TCGA-55-6985-01	0	1233	58	FEMALE	WHITE	Stage IB	Mutated
TCGA-75-5147-01	0	1333	NA	FEMALE		Stage IB	Mutated
TCGA-55-7283-01	0	609	76	FEMALE	WHITE	Stage IIIA	Mutated
TCGA-86-8073-01	0	740	58	MALE	WHITE	Stage IB	Mutated
TCGA-55-6972-01	1	1632	72	MALE	WHITE	Stage IB	Wild
TCGA-55-6971-01	0	1400	59	FEMALE	WHITE	Stage IB	Wild
TCGA-53-7626-01	1	929	76	FEMALE	WHITE	Stage IIA	Mutated
TCGA-50-6591-01	1	119	63	FEMALE	WHITE	Stage IV	Mutated
TCGA-71-8520-01	1	210	60	FEMALE	ASIAN	Stage IB	Mutated
TCGA-MP-A4T6-01	1	1790	76	FEMALE	WHITE	Stage IIIA	Wild
TCGA-78-7152-01	1	1215	65	MALE	WHITE	Stage IB	Wild
TCGA-49-6745-01	0	522	82	MALE	WHITE	Stage IIIA	Wild
TCGA-69-8253-01	0	426	59	FEMALE	BLACK OR AFRICAN AMERICAN	Stage IIA	Wild
TCGA-50-8459-01	0	1119	68	MALE	WHITE	Stage IIB	Wild
TCGA-44-A479-01	0	486	73	FEMALE	BLACK OR AFRICAN AMERICAN	Stage IB	Mutated
TCGA-55-8510-01	0	539	55	FEMALE	WHITE	Stage IB	Mutated
TCGA-44-A4SS-01	0	415	73	MALE	WHITE	Stage IA	Mutated
TCGA-69-7763-01	0	690	69	MALE	WHITE	Stage IA	Wild
TCGA-05-4424-01	0	913	70	MALE		Stage IIB	Mutated
TCGA-97-7554-01	0	775	83	FEMALE	WHITE	Stage IIIA	Mutated
TCGA-44-A47G-01	0	351	73	FEMALE	WHITE	Stage IA	Mutated
TCGA-97-A4M0-01	0	652	60	FEMALE	WHITE	Stage IB	Wild
TCGA-55-8096-01	1	719	67	FEMALE	WHITE	Stage IB	Mutated
TCGA-91-A4BC-01	0	44	59	MALE	WHITE	Stage IIA	Mutated
TCGA-44-7672-01	0	719	52	FEMALE	WHITE	Stage IA	Wild
TCGA-MP-A4TI-01	1	429	72	MALE	WHITE	Stage IIA	Mutated
TCGA-97-8174-01	1	164	67	MALE	WHITE	Stage IIA	Wild
TCGA-MP-A4TE-01	1	896	56	MALE	WHITE	Stage IIA	Wild
TCGA-91-6830-01	0	60	65	FEMALE	WHITE	Stage IIA	Wild
TCGA-69-A59K-01	0	591	60	FEMALE	BLACK OR AFRICAN AMERICAN	Stage IIB	Mutated
TCGA-L4-A4E6-01	0	435	67	MALE	WHITE	Stage IA	Wild
TCGA-05-4417-01	0	455	51	FEMALE		Stage IB	Wild
TCGA-44-3917-01	0	1183	33	FEMALE	WHITE	Stage IB	Mutated
TCGA-55-7994-01	0	603	81	MALE	WHITE	Stage IIB	Mutated
TCGA-50-5068-01	1	1499	59	FEMALE	WHITE	Stage IIB	Mutated
TCGA-91-6831-01	0	310	66	MALE	WHITE	Stage IB	Mutated
TCGA-55-8092-01	1	154	75	MALE	WHITE	Stage IIB	Mutated
TCGA-55-8505-01	0	440	62	MALE	WHITE	Stage IIIA	Wild
TCGA-50-7109-01	1	308	60	MALE	WHITE	Stage IA	Wild
TCGA-55-8091-01	0	600	74	MALE	WHITE	Stage IB	Wild
TCGA-86-8278-01	0	944	63	FEMALE	WHITE	Stage IIB	Wild
TCGA-44-7671-01	0	889	64	MALE	BLACK OR AFRICAN AMERICAN	Stage IB	Wild
TCGA-49-6743-01	0	1621	81	FEMALE	WHITE	Stage IIIA	Wild
TCGA-55-6975-01	1	118	61	MALE	WHITE	Stage IIB	Mutated
TCGA-86-8673-01	0	862	61	MALE	WHITE	Stage IB	Mutated
TCGA-97-7547-01	0	1965	67	FEMALE	WHITE	Stage IB	Wild
TCGA-44-2666-01	1	97	43	MALE	WHITE	Stage IB	Wild
TCGA-80-5611-01	0	2595	NA	MALE		Stage IB	Wild
TCGA-55-8207-01	0	977	73	MALE	WHITE	Stage IB	Wild
TCGA-55-6979-01	1	237	59	FEMALE	WHITE	Stage IIB	Mutated
TCGA-55-A491-01	0	626	81	FEMALE	WHITE	Stage IA	Mutated
TCGA-44-8119-01	0	285	73	MALE	WHITE	Stage IIB	Wild
TCGA-75-7025-01	0	3305	NA	MALE		Stage IB	Wild
TCGA-78-7163-01	0	7248	60	MALE	WHITE	Stage IB	Wild
TCGA-55-7281-01	0	872	70	FEMALE	WHITE	Stage IA	Wild
TCGA-62-8394-01	1	139	65	FEMALE	WHITE	Stage IIIB	Mutated
TCGA-69-8255-01	0	129	71	MALE	WHITE	Stage IA	Mutated
TCGA-99-8025-01	0	1060	72	FEMALE	BLACK OR AFRICAN AMERICAN	Stage IIIA	Mutated
TCGA-78-7162-01	1	3169	75	MALE	WHITE	Stage IA	Wild
TCGA-44-6776-01	0	2616	60	FEMALE	WHITE	Stage IA	Wild
TCGA-97-7938-01	1	18	76	FEMALE	WHITE	Stage IA	Mutated
TCGA-86-6851-01	0	179	73	FEMALE	WHITE	Stage IIA	Mutated
TCGA-55-A57B-01	0	546	80	FEMALE	BLACK OR AFRICAN AMERICAN	Stage IA	Mutated
TCGA-MP-A4TD-01	1	307	71	MALE	WHITE	Stage IIIA	Wild
TCGA-44-6774-01	0	658	56	FEMALE	WHITE	Stage IIIA	Mutated
TCGA-J2-A4AG-01	0	988	66	FEMALE	WHITE	Stage IA	Wild
TCGA-78-7540-01	1	1197	66	FEMALE	WHITE	Stage IB	Mutated
TCGA-55-7727-01	0	119	70	MALE	WHITE	Stage IIIA	Mutated
TCGA-86-A4JF-01	1	737	56	MALE	WHITE	Stage IIB	Mutated
TCGA-97-A4M1-01	0	601	52	FEMALE	WHITE	Stage IA	Mutated
TCGA-78-7537-01	1	1622	72	MALE		Stage IB	Wild
TCGA-55-7815-01	0	773	76	MALE		Stage IB	Wild
TCGA-44-7661-01	1	557	69	FEMALE	WHITE	Stage IB	Mutated
TCGA-55-8208-01	0	674	73	FEMALE	WHITE	Stage IA	Mutated
TCGA-44-4112-01	1	808	60	FEMALE	WHITE	Stage IB	Wild
TCGA-64-1681-01	1	1167	61	FEMALE	WHITE	Stage IA	Mutated
TCGA-86-8672-01	1	19	59	MALE	WHITE	Stage IIB	Mutated
TCGA-S2-AA1A-01	0	513	68	FEMALE	BLACK OR AFRICAN AMERICAN	Stage IA	Wild
TCGA-50-5932-01	1	1235	75	MALE	WHITE	Stage IIB	Wild
TCGA-44-6778-01	0	1864	59	MALE	BLACK OR AFRICAN AMERICAN	Stage IA	Mutated
TCGA-86-8280-01	0	701	54	FEMALE	WHITE	Stage IIA	Mutated
TCGA-69-7979-01	0	408	71	FEMALE	WHITE	Stage IB	Mutated
TCGA-55-A48Z-01	0	651	60	FEMALE	WHITE	Stage IIIB	Mutated
TCGA-97-8175-01	0	551	55	FEMALE	WHITE	Stage IB	Mutated
TCGA-38-A44F-01	0	133	80	MALE	WHITE	Stage IB	Wild
TCGA-49-AARR-01	0	4992	68	MALE	BLACK OR AFRICAN AMERICAN	Stage IA	Wild
TCGA-55-6543-01	0	435	60	FEMALE	WHITE	Stage IA	Wild
TCGA-44-2656-01	0	1429	59	MALE	WHITE	Stage IB	Mutated
TCGA-50-5946-01	0	1617	62	MALE	WHITE	Stage IA	Mutated
TCGA-L9-A50W-01	1	442	75	MALE	BLACK OR AFRICAN AMERICAN	Stage IIA	Wild
TCGA-4B-A93V-01	1	300	52	FEMALE	BLACK OR AFRICAN AMERICAN	Stage IA	Mutated
TCGA-78-7154-01	1	593	72	MALE	WHITE	Stage IIIA	Mutated
TCGA-78-7149-01	0	3940	71	MALE	WHITE	Stage IIIB	Mutated
TCGA-NJ-A55O-01	0	13	56	FEMALE	WHITE	Stage IIA	Wild
TCGA-38-4632-01	1	1357	42	MALE	BLACK OR AFRICAN AMERICAN	Stage IV	Mutated
TCGA-75-5146-01	0	2368	NA	MALE		Stage IB	Mutated
TCGA-05-4405-01	0	610	74	FEMALE		Stage IB	Mutated
TCGA-55-6986-01	0	3261	74	FEMALE	WHITE	Stage IB	Wild
TCGA-86-8279-01	0	949	46	MALE	WHITE	Stage IIA	Mutated
TCGA-44-5645-01	0	852	61	FEMALE	BLACK OR AFRICAN AMERICAN	Stage IA	Mutated
TCGA-86-8076-01	0	993	42	MALE	WHITE	Stage IA	Wild
TCGA-44-7662-01	0	218	61	MALE	WHITE	Stage IB	Mutated
TCGA-78-7539-01	0	791	75	FEMALE	WHITE	Stage IIA	Wild
TCGA-50-5939-01	1	460	85	MALE	WHITE	Stage IB	Mutated
TCGA-55-8087-01	0	462	59	FEMALE	WHITE	Stage IB	Wild
TCGA-93-A4JO-01	1	33	70	MALE	WHITE	Stage IA	Mutated
TCGA-55-8301-01	0	534	58	MALE	WHITE	Stage IB	Mutated
TCGA-MP-A5C7-01	0	2248	76	FEMALE	WHITE	Stage IB	Wild
TCGA-44-8120-01	0	260	58	MALE	BLACK OR AFRICAN AMERICAN	Stage IB	Mutated
TCGA-50-5049-01	0	3094	70	MALE	WHITE	Stage IA	Mutated
TCGA-86-7955-01	0	1072	62	MALE	WHITE	Stage IB	Wild
TCGA-95-A4VP-01	0	605	66	FEMALE	WHITE	Stage IIIA	Wild
TCGA-73-7498-01	0	1189	58	FEMALE	WHITE	Stage IA	Wild
TCGA-78-7147-01	1	586	67	FEMALE	WHITE	Stage IIB	Mutated
TCGA-97-7546-01	0	1285	76	FEMALE	WHITE	Stage IA	Wild
TCGA-L9-A7SV-01	0	565	69	MALE	BLACK OR AFRICAN AMERICAN	Stage IIA	Mutated
TCGA-50-5941-01	0	1474	55	FEMALE	WHITE	Stage IIIA	Wild
TCGA-O1-A52J-01	1	1798	74	FEMALE	WHITE	Stage IA	Mutated
TCGA-91-6847-01	0	842	62	FEMALE	WHITE	Stage IB	Mutated
TCGA-86-8074-01	0	24	62	FEMALE	WHITE	Stage IIA	Mutated
TCGA-64-5815-01	0	866	74	MALE	WHITE	Stage IIB	Wild
TCGA-78-7145-01	1	826	52	FEMALE	WHITE	Stage IV	Mutated
TCGA-93-A4JN-01	0	718	71	MALE	WHITE	Stage IV	Mutated
TCGA-55-8615-01	0	446	67	MALE	WHITE	Stage IIIA	Wild
TCGA-55-8507-01	0	418	53	MALE	WHITE	Stage IA	Mutated
TCGA-44-3918-01	0	1036	60	FEMALE	WHITE	Stage IA	Mutated
TCGA-49-AAR3-01	0	1893	69	MALE	BLACK OR AFRICAN AMERICAN	Stage IIB	Mutated
TCGA-55-8511-01	0	552	73	FEMALE	WHITE	Stage IB	Mutated
TCGA-95-7567-01	0	568	61	MALE	WHITE	Stage IIB	Mutated
TCGA-78-7542-01	1	321	56	MALE	WHITE	Stage IB	Mutated
TCGA-49-6767-01	0	677	46	FEMALE	WHITE	Stage IIB	Mutated
TCGA-86-8056-01	0	139	63	FEMALE	WHITE	Stage IIIA	Mutated
TCGA-64-5781-01	0	1559	55	FEMALE	WHITE	Stage IB	Wild
TCGA-95-A4VN-01	0	553	62	FEMALE	WHITE	Stage IIA	Wild
TCGA-MP-A4SW-01	1	1778	53	MALE	WHITE	Stage IIB	Wild
TCGA-78-7158-01	1	179	59	FEMALE	WHITE	Stage IIIB	Wild
TCGA-55-7995-01	0	889	73	FEMALE	WHITE	Stage IA	Mutated
TCGA-55-8302-01	0	478	54	MALE	WHITE	Stage IB	Mutated
TCGA-91-8496-01	0	505	63	FEMALE	WHITE	Stage IB	Wild
TCGA-91-6840-01	0	372	59	FEMALE	WHITE	Stage IA	Mutated
TCGA-95-7562-01	1	87	71	MALE	BLACK OR AFRICAN AMERICAN	Stage IIA	Mutated
TCGA-50-5055-01	1	1830	79	FEMALE	WHITE	Stage IIA	Wild
TCGA-86-A4P7-01	0	415	63	FEMALE	WHITE	Stage IB	Mutated
TCGA-50-6593-01	1	336	49	FEMALE	WHITE	Stage IIIA	Mutated
TCGA-75-7027-01	0	3059	NA	MALE		Stage IB	Wild
TCGA-78-7220-01	1	807	53	FEMALE	WHITE	Stage IIIA	Mutated
TCGA-44-A47A-01	0	466	78	FEMALE	WHITE	Stage IB	Wild
TCGA-73-A9RS-01	1	340	41	MALE	BLACK OR AFRICAN AMERICAN	Stage IIB	Mutated
TCGA-55-8094-01	0	541	51	MALE	WHITE	Stage IV	Mutated
TCGA-L4-A4E5-01	0	578	48	FEMALE	WHITE	Stage I	Mutated
TCGA-62-8395-01	0	1216	80	FEMALE	WHITE	Stage IIB	Wild
TCGA-44-6775-01	0	705	72	FEMALE	WHITE	Stage IB	Mutated
TCGA-05-4425-01	0	669	70	FEMALE		Stage IV	Wild
TCGA-86-7713-01	0	1157	70	MALE	WHITE	Stage IIA	Wild
TCGA-78-7153-01	0	3635	65	FEMALE	WHITE	Stage IB	Wild
TCGA-86-8585-01	0	353	57	MALE	WHITE	Stage IB	Mutated
TCGA-55-8616-01	0	48	58	FEMALE	WHITE	Stage IB	Mutated
TCGA-75-6214-01	1	1115	NA	FEMALE		Stage IIIA	Mutated
TCGA-55-8205-01	0	599	76	FEMALE	WHITE	Stage IIA	Mutated
TCGA-97-8547-01	0	657	78	FEMALE		Stage IIIA	Mutated
TCGA-49-6761-01	0	354	68	FEMALE	WHITE	Stage IIIA	Wild
TCGA-49-AAR9-01	1	260	61	MALE	BLACK OR AFRICAN AMERICAN	Stage IIB	Mutated
TCGA-55-6970-01	1	464	67	FEMALE	WHITE	Stage IIIA	Wild
TCGA-55-8506-01	0	11	62	FEMALE	WHITE	Stage IIB	Mutated
TCGA-50-6594-01	1	370	79	FEMALE	BLACK OR AFRICAN AMERICAN	Stage IIIA	Mutated
TCGA-62-8398-01	1	444	55	MALE	WHITE	Stage IIIA	Wild
TCGA-05-5423-01	0	151	65	MALE		Stage IIB	Mutated
TCGA-55-A490-01	1	99	78	MALE	WHITE	Stage IIA	Wild
TCGA-69-8254-01	0	409	85	MALE	WHITE		Wild
TCGA-50-5933-01	1	2393	72	MALE	WHITE	Stage IIIB	Mutated
TCGA-62-8397-01	0	1289	70	FEMALE	WHITE	Stage IIB	Wild
TCGA-44-A4SU-01	1	409	67	FEMALE	WHITE	Stage IA	Mutated
TCGA-69-7980-01	0	411	70	FEMALE	WHITE	Stage I	Mutated
TCGA-78-8662-01	1	3361	53	FEMALE		Stage IB	Mutated
TCGA-86-7953-01	0	997	69	FEMALE	WHITE	Stage IA	Wild
TCGA-97-A4M6-01	0	568	45	FEMALE	WHITE	Stage IA	Wild
TCGA-44-5644-01	0	863	51	FEMALE	WHITE	Stage IB	Mutated
TCGA-55-8512-01	1	607	41	MALE	WHITE	Stage IV	Wild
TCGA-MN-A4N5-01	0	84	63	MALE	WHITE	Stage IA	Mutated
TCGA-91-6835-01	0	79	81	FEMALE	WHITE	Stage IA	Wild
TCGA-55-6642-01	0	2449	63	MALE	WHITE	Stage IB	Wild
TCGA-MN-A4N1-01	0	827	60	MALE	BLACK OR AFRICAN AMERICAN	Stage IIA	Mutated
TCGA-44-7669-01	1	574	59	MALE	BLACK OR AFRICAN AMERICAN	Stage IIA	Mutated
TCGA-MN-A4N4-01	0	1175	57	MALE	WHITE	Stage IA	Mutated
TCGA-05-5425-01	0	882	68	MALE		Stage IIB	Mutated
TCGA-49-AARN-01	1	1135	56	FEMALE	BLACK OR AFRICAN AMERICAN	Stage IA	Mutated
TCGA-86-8668-01	0	423	61	FEMALE	WHITE	Stage IA	Wild
TCGA-75-6212-01	1	1516	NA	FEMALE		Stage IIB	Wild
TCGA-49-6744-01	0	1683	64	FEMALE	WHITE	Stage IIA	Wild
TCGA-05-4396-01	1	303	76	MALE		Stage IIIB	Mutated
TCGA-64-5779-01	0	864	61	MALE	WHITE	Stage IIIA	Wild
TCGA-91-A4BD-01	0	603	78	MALE	WHITE	Stage IIA	Wild
TCGA-55-8620-01	1	375	60	MALE	WHITE	Stage IV	Mutated
TCGA-44-6779-01	1	500	50	FEMALE	WHITE	Stage IIB	Mutated
TCGA-49-4488-01	1	869	74	FEMALE	WHITE	Stage IA	Mutated
TCGA-05-5429-01	1	275	60	MALE		Stage IIIA	Wild
TCGA-MP-A4SY-01	1	1501	61	MALE	WHITE	Stage IIB	Wild
TCGA-55-8513-01	0	791	77	FEMALE	WHITE	Stage IIB	Wild
TCGA-35-5375-01	0	264	61	MALE	WHITE	Stage IIIA	Mutated
TCGA-NJ-A4YF-01	0	2161	50	FEMALE	BLACK OR AFRICAN AMERICAN	Stage IA	Mutated
TCGA-44-A47B-01	0	287	79	MALE	WHITE	Stage IB	Wild
TCGA-86-6562-01	1	376	52	MALE	WHITE	Stage IIA	Wild
TCGA-75-6206-01	0	2590	NA	MALE		Stage IB	Wild
TCGA-50-6590-01	1	1288	72	FEMALE	WHITE	Stage IB	Mutated
TCGA-MP-A4TH-01	0	741	70	FEMALE	WHITE	Stage IA	Wild
TCGA-49-AAR2-01	0	2224	64	MALE	BLACK OR AFRICAN AMERICAN	Stage IB	Wild
TCGA-99-8032-01	0	44	61	MALE	WHITE	Stage IA	Wild
TCGA-55-6983-01	0	2823	81	MALE	WHITE	Stage IIB	Wild
TCGA-55-7724-01	0	705	76	FEMALE	WHITE	Stage IB	Wild
TCGA-97-8179-01	0	435	72	MALE	WHITE	Stage IA	Mutated
TCGA-MP-A4T9-01	1	1265	54	FEMALE	WHITE	Stage IIIA	Mutated
TCGA-55-7910-01	0	1040	50	FEMALE	BLACK OR AFRICAN AMERICAN	Stage IIA	Mutated
TCGA-44-7670-01	0	882	47	FEMALE	WHITE	Stage IIA	Mutated
TCGA-55-7726-01	0	652	72	FEMALE	WHITE	Stage IA	Mutated
TCGA-86-8055-01	1	124	79	MALE	WHITE	Stage IIA	Mutated
TCGA-49-AAR4-01	1	879	51	MALE	BLACK OR AFRICAN AMERICAN	Stage IIIA	Mutated
TCGA-55-A493-01	0	28	54	FEMALE	WHITE	Stage IB	Mutated
TCGA-L9-A443-01	1	193	63	FEMALE	WHITE	Stage IA	Wild
TCGA-78-7159-01	0	1974	60	FEMALE	WHITE	Stage IA	Wild
TCGA-86-7714-01	1	625	61	FEMALE	BLACK OR AFRICAN AMERICAN	Stage IIIA	Wild
TCGA-53-7813-01	0	424	51	FEMALE	WHITE	Stage IIIB	Wild
TCGA-78-7535-01	1	949	45	MALE	WHITE	Stage IB	Mutated
TCGA-91-7771-01	0	492	62	MALE	WHITE	Stage IIB	Wild
TCGA-93-A4JQ-01	0	526	49	MALE	WHITE	Stage IA	Wild
TCGA-38-7271-01	1	800	72	FEMALE	WHITE	Stage IA	Wild
TCGA-50-5931-01	1	434	75	FEMALE	WHITE	Stage IB	Mutated
TCGA-55-7728-01	0	704	64	FEMALE	WHITE	Stage IB	Wild
TCGA-NJ-A4YG-01	0	2261	65	MALE	WHITE	Stage IB	Wild
TCGA-55-6987-01	0	2137	77	MALE	WHITE	Stage IA	Wild
TCGA-NJ-A4YQ-01	0	1432	69	FEMALE	WHITE	Stage IA	Wild
TCGA-MP-A4T4-01	1	2617	68	FEMALE	WHITE	Stage IIB	Mutated
TCGA-97-8552-01	0	626	55	FEMALE	WHITE	Stage I	Wild
TCGA-55-7903-01	0	567	64	MALE	WHITE	Stage IA	Mutated
TCGA-86-8671-01	0	839	72	FEMALE	WHITE	Stage IIB	Wild
TCGA-95-7947-01	0	477	67	MALE	WHITE	Stage IA	Mutated
TCGA-55-8090-01	1	598	80	MALE	WHITE	Stage IA	Wild
TCGA-53-A4EZ-01	0	1071	63	MALE	WHITE	Stage IIA	Mutated
TCGA-95-7043-01	1	503	63	FEMALE	WHITE	Stage IA	Mutated
TCGA-62-A470-01	1	1194	84	MALE	WHITE	Stage IB	Wild
TCGA-44-2668-01	1	761	51	MALE	WHITE	Stage IB	Mutated
TCGA-MP-A4TC-01	1	74	77	MALE	WHITE	Stage IIIA	Mutated
TCGA-MP-A4SV-01	1	2620	67	MALE		Stage IB	Mutated
TCGA-93-8067-01	0	186	77	MALE	ASIAN	Stage IB	Mutated
TCGA-78-7155-01	1	1171	68	MALE	WHITE	Stage IB	Mutated
TCGA-53-7624-01	1	1043	40	FEMALE	WHITE	Stage IV	Mutated
TCGA-05-4384-01	0	426	66	MALE		Stage IIIA	Mutated
TCGA-50-6592-01	1	777	71	FEMALE	WHITE	Stage IB	Mutated
TCGA-55-6984-01	1	760	71	FEMALE	WHITE	Stage IIB	Wild
TCGA-97-8171-01	0	568	81	MALE	ASIAN	Stage IV	Wild
TCGA-62-A472-01	0	910	70	MALE	WHITE	Stage IIB	Mutated
TCGA-50-5066-01	0	1442	72	MALE	BLACK OR AFRICAN AMERICAN	Stage IB	Mutated
TCGA-44-7667-01	0	1097	49	FEMALE	WHITE	Stage IIB	Mutated
TCGA-44-6145-01	0	595	62	FEMALE	WHITE	Stage IA	Mutated
TCGA-55-7574-01	1	995	64	FEMALE	WHITE	Stage IB	Mutated
TCGA-99-7458-01	0	747	74	FEMALE	WHITE	Stage IIIA	Mutated
TCGA-50-6597-01	1	1268	79	FEMALE	WHITE	Stage IB	Wild
TCGA-97-8176-01	1	468	63	MALE	WHITE	Stage IIIA	Wild
TCGA-64-5778-01	0	1305	60	MALE	WHITE	Stage IB	Mutated
TCGA-50-5942-01	0	1847	67	FEMALE	WHITE	Stage IA	Wild
TCGA-78-8648-01	1	1209	58	FEMALE		Stage IIB	Wild
TCGA-78-7146-01	1	173	71	FEMALE	WHITE	Stage IIIA	Mutated
TCGA-69-7974-01	0	184	54	FEMALE	WHITE	Stage IIIA	Mutated
TCGA-49-AARO-01	0	3759	39	FEMALE	BLACK OR AFRICAN AMERICAN	Stage IA	Wild
TCGA-50-5944-01	0	1750	69	FEMALE	WHITE	Stage IA	Mutated
TCGA-55-6981-01	1	1379	53	FEMALE	WHITE	Stage IIIA	Wild
TCGA-69-7760-01	0	202	73	MALE	WHITE	Stage IIB	Mutated
TCGA-73-4658-01	1	1600	80	FEMALE	WHITE	Stage IB	Wild
TCGA-62-A471-01	0	1246	64	MALE	WHITE	Stage IIB	Mutated
TCGA-55-8203-01	0	547	69	FEMALE	WHITE	Stage IA	Wild
TCGA-86-8669-01	0	938	64	MALE	WHITE	Stage IA	Wild
TCGA-49-AARE-01	1	1229	51	FEMALE	BLACK OR AFRICAN AMERICAN	Stage IA	Mutated
TCGA-50-6673-01	1	22	84	FEMALE	WHITE	Stage I	Mutated
TCGA-55-7284-01	1	243	74	MALE	WHITE	Stage IIB	Wild
TCGA-62-A46V-01	0	2199	78	FEMALE	WHITE	Stage IB	Wild
TCGA-86-8674-01	0	806	50	MALE	WHITE	Stage IIA	Wild
TCGA-NJ-A55R-01	0	603	67	MALE	WHITE	Stage IA	Wild
TCGA-50-8457-01	0	1125	63	FEMALE	BLACK OR AFRICAN AMERICAN	Stage IA	Wild
TCGA-95-8494-01	0	84	67	MALE	WHITE	Stage IIA	Mutated
TCGA-99-AA5R-01	0	658	70	FEMALE	BLACK OR AFRICAN AMERICAN	Stage IA	Wild
TCGA-J2-8192-01	0	739	65	FEMALE	WHITE	Stage IIA	Wild
TCGA-62-A46O-01	1	1454	65	FEMALE	WHITE	Stage IB	Mutated
TCGA-55-8089-01	1	702	56	MALE	WHITE	Stage IA	Mutated
TCGA-49-4514-01	0	1700	79	FEMALE	WHITE	Stage IA	Mutated
TCGA-97-8177-01	0	499	59	FEMALE	WHITE	Stage IB	Wild
TCGA-86-7701-01	0	947	66	MALE	WHITE	Stage IV	Mutated
TCGA-50-5072-01	1	250	74	MALE	WHITE	Stage IIIA	Wild
TCGA-55-6712-01	1	171	71	MALE	WHITE	Stage IIA	Mutated
TCGA-78-7536-01	1	244	69	MALE	WHITE	Stage IIIA	Mutated
TCGA-99-8028-01	0	1118	50	FEMALE	BLACK OR AFRICAN AMERICAN	Stage IA	Mutated
TCGA-55-5899-01	0	930	58	MALE	WHITE		Mutated
TCGA-91-6849-01	0	35	75	FEMALE	BLACK OR AFRICAN AMERICAN	Stage IIIA	Wild
TCGA-93-7348-01	0	531	75	FEMALE	WHITE	Stage IA	Wild
TCGA-44-7659-01	0	691	70	MALE	WHITE	Stage IA	Wild
TCGA-L9-A5IP-01	1	58	40	FEMALE	BLACK OR AFRICAN AMERICAN	Stage IV	Mutated
TCGA-95-7948-01	0	476	42	FEMALE	WHITE	Stage IB	Wild
TCGA-91-6848-01	0	224	59	MALE	WHITE	Stage IIIA	Mutated
TCGA-75-5125-01	1	2027	NA	MALE		Stage IIB	Mutated
TCGA-62-8399-01	0	2696	62	MALE	WHITE	Stage IIIA	Mutated
TCGA-55-7914-01	1	187	71	FEMALE	WHITE	Stage IIA	Mutated
TCGA-62-8402-01	1	1498	73	FEMALE	WHITE	Stage IIIA	Mutated
TCGA-97-7552-01	0	1932	70	MALE	WHITE	Stage IB	Wild
TCGA-95-8039-01	0	830	72	MALE	WHITE	Stage IA	Mutated
TCGA-97-7553-01	0	1870	58	FEMALE	WHITE	Stage IA	Mutated
TCGA-86-7954-01	0	605	68	FEMALE	WHITE	Stage IB	Mutated
TCGA-99-8033-01	1	656	74	FEMALE	WHITE	Stage IV	Mutated
TCGA-55-8614-01	0	536	76	MALE	WHITE	Stage IB	Mutated
TCGA-44-7660-01	0	592	72	MALE	WHITE	Stage IB	Mutated
TCGA-64-5774-01	0	2676	60	MALE	WHITE	Stage IB	Wild
TCGA-93-A4JP-01	0	578	64	MALE	ASIAN	Stage IV	Mutated
TCGA-J2-A4AE-01	0	1079	77	FEMALE	WHITE	Stage IA	Wild
TCGA-55-A4DF-01	1	614	88	MALE	WHITE	Stage IA	Mutated
TCGA-93-7347-01	0	683	76	FEMALE	WHITE	Stage IA	Wild
TCGA-MP-A4TA-01	1	950	75	FEMALE	WHITE	Stage IA	Mutated
TCGA-55-7725-01	0	442	68	FEMALE	WHITE	Stage IA	Wild
TCGA-49-6742-01	1	488	70	MALE	WHITE	Stage IIA	Wild
TCGA-91-6836-01	0	417	52	FEMALE	WHITE	Stage IB	Mutated
TCGA-05-5428-01	0	670	57	MALE		Stage IIA	Mutated
TCGA-78-7161-01	1	291	69	FEMALE	WHITE	Stage IIB	Wild
TCGA-67-4679-01	0	448	69	MALE	WHITE		Wild
TCGA-05-4427-01	0	791	65	FEMALE		Stage IIB	Mutated
TCGA-95-7944-01	0	377	71	MALE	WHITE	Stage IA	Mutated
TCGA-55-8514-01	0	520	70	FEMALE	BLACK OR AFRICAN AMERICAN	Stage IB	Mutated
TCGA-97-A4M3-01	0	540	69	FEMALE	WHITE	Stage IA	Wild
TCGA-97-7941-01	0	484	72	FEMALE	WHITE	Stage IA	Wild
TCGA-78-7166-01	1	258	84	MALE	WHITE	Stage IIB	Wild
TCGA-50-5051-01	1	478	42	FEMALE	WHITE	Stage IIIA	Wild
TCGA-44-6148-01	0	704	60	MALE	WHITE	Stage IA	Wild
TCGA-55-7573-01	0	487	72	FEMALE	WHITE	Stage IA	Mutated
TCGA-97-A4LX-01	0	614	81	MALE	WHITE	Stage IB	Mutated
TCGA-MP-A4T8-01	1	161	68	MALE		Stage IIIA	Wild
TCGA-NJ-A7XG-01	0	617	49	MALE	BLACK OR AFRICAN AMERICAN	Stage IIIA	Wild
TCGA-69-7761-01	0	186	84	MALE	WHITE	Stage IB	Wild
TCGA-49-AARQ-01	0	6732	41	FEMALE	BLACK OR AFRICAN AMERICAN	Stage I	Mutated
TCGA-91-6828-01	0	323	70	MALE	WHITE	Stage IA	Wild
TCGA-91-6829-01	1	1258	78	MALE	WHITE	Stage IB	Wild
TCGA-55-8204-01	0	515	87	FEMALE	WHITE	Stage IB	Mutated
TCGA-86-8054-01	0	1148	61	MALE	WHITE	Stage IIB	Wild
TCGA-55-8097-01	0	476	60	FEMALE	WHITE	Stage IA	Wild
TCGA-55-7907-01	1	343	77	MALE	WHITE	Stage IIA	Mutated
TCGA-38-4631-01	1	354	72	FEMALE	WHITE	Stage IB	Wild
TCGA-78-7148-01	1	626	71	MALE	WHITE	Stage IIB	Wild
TCGA-78-8660-01	1	321	69	MALE		Stage IIB	Mutated
TCGA-44-2665-01	0	1301	55	FEMALE	WHITE	Stage IIB	Wild
TCGA-71-6725-01	0	256	48	FEMALE	ASIAN	Stage IB	Wild
TCGA-MP-A4TJ-01	1	339	62	FEMALE		Stage IA	Wild
TCGA-44-8117-01	0	385	54	FEMALE	WHITE	Stage IB	Mutated
TCGA-97-A4M5-01	0	634	83	MALE	WHITE	Stage IA	Wild
TCGA-L9-A8F4-01	0	476	64	FEMALE	BLACK OR AFRICAN AMERICAN	Stage IB	Mutated
TCGA-62-A46P-01	1	594	65	MALE	WHITE	Stage IB	Wild
TCGA-50-5044-01	1	624	72	FEMALE	WHITE	Stage IIIB	Wild
TCGA-05-5715-01	0	62	69	FEMALE		Stage IB	Wild
TCGA-78-8640-01	0	7062	59	MALE		Stage IIA	Mutated
TCGA-69-7765-01	0	165	56	MALE	BLACK OR AFRICAN AMERICAN		Mutated
TCGA-L9-A444-01	0	307	60	FEMALE	WHITE	Stage IA	Mutated
TCGA-55-8619-01	0	416	72	FEMALE	WHITE	Stage IIB	Wild
TCGA-86-8358-01	0	653	44	MALE	WHITE	Stage IB	Mutated
TCGA-50-8460-01	0	829	74	MALE	WHITE	Stage IA	Mutated
