# Supplementary material for: PIPET: predicting relevant subpopulations in single-cell data using phenotypic information from bulk data
Source: Brief Bioinform. 2024 May 31;25(4):bbae260. doi: 10.1093/bib/bbae260 (PMC11141296; doi:10.1093/bib/bbae260)
Supplement: Supplementary_Table_S2_bbae260 [file supplementary_table_s2_bbae260.xlsx]

## Sheet: sheet
Supplementary Table S2 Basic information of single cell datasets
Cohorts	Sample size	Platform	Data type	Tissue source
GSE131907	58 lung adenocarcinomas from 44 patients	Illumina HiSeq 2500 (Homo sapiens)	scRNA-seq	lung adenocarcinoma
GSE176078	26 primary tumors	Illumina NextSeq 500 (Homo sapiens)	scRNA-seq	breast cancer
