# Supplementary material for: PIPET: predicting relevant subpopulations in single-cell data using phenotypic information from bulk data
Source: Brief Bioinform. 2024 May 31;25(4):bbae260. doi: 10.1093/bib/bbae260 (PMC11141296; doi:10.1093/bib/bbae260)
Supplement: Supplementary_Table_S3_bbae260 [file supplementary_table_s3_bbae260.xlsx]

## Sheet: Sig DEGs of Died & Alive
p_val	avg_log2FC	p_val_adj	group	gene
0	7.7563	0	Alive	SCGB1A1
2.60088e-146	6.26421	7.70745e-142	Alive	SCGB3A1
5.99441e-260	4.43339	1.77638e-255	Alive	TPPP3
4.71529e-178	4.00289	1.39733e-173	Alive	CAPS
0	3.73508	0	Alive	C9orf24
0	3.44197	0	Alive	C20orf85
7.18959e-15	3.1111	2.13056e-10	Alive	SCGB3A2
5.96122e-40	3.05795	1.76655e-35	Alive	IGHG3
0	3.05418	0	Alive	C1orf194
3.29219e-273	3.01403	9.75608e-269	Alive	TMEM190
0	2.98553	0	Alive	FAM183A
2.43267e-284	2.82338	7.20897e-280	Alive	RSPH1
7.82179e-55	2.60883	2.31791e-50	Alive	IGKC
6.34689e-33	2.60066	1.88084e-28	Alive	IGLC2
0	2.49533	0	Alive	C11orf88
0	2.4479	0	Alive	DNAAF1
0	2.36215	0	Alive	C5orf49
0	2.34997	0	Alive	C2orf40
1.27738e-262	2.34353	3.7854e-258	Alive	PIFO
2.36532e-228	2.28203	7.0094e-224	Alive	GSTA1
2.58834e-229	2.25306	7.67028e-225	Alive	C9orf116
0	2.22621	0	Alive	MS4A8
0	2.20246	0	Alive	SNTN
2.35503e-38	2.18029	6.9789e-34	Alive	IGHG4
5.26112e-106	2.12378	1.55908e-101	Alive	TSPAN1
5.12733e-30	2.10619	1.51943e-25	Alive	SLPI
5.89968e-293	2.09624	1.74831e-288	Alive	LRRIQ1
0	2.08252	0	Alive	CAPSL
0	2.07228	0	Alive	DYNLRB2
0	2.01744	0	Alive	ZMYND10
1.14024e-19	3.12695	3.37899e-15	Died	SFTPA2
2.34047e-82	3.03224	6.93575e-78	Died	S100A2
1.09602e-16	3.0072	3.24794e-12	Died	SFTPA1
2.32018e-126	2.81119	6.87562e-122	Died	NAPSA
5.41876e-105	2.3996	1.6058e-100	Died	CEACAM6
7.06973e-109	2.26592	2.09504e-104	Died	HOPX
1.78884e-79	2.21852	5.30106e-75	Died	KRT7
3.34549e-58	2.18881	9.91403e-54	Died	COL1A1
1.59491e-38	2.13133	4.72636e-34	Died	KRT19
1.6136e-116	2.10639	4.78174e-112	Died	SFTA2
1.16281e-64	2.06486	3.44586e-60	Died	MDK
4.48201e-71	2.05377	1.3282e-66	Died	TM4SF1

## Sheet: Sig DEGs of Mutated & Wild
p_val	avg_log2FC	p_val_adj	group	gene
1.40738e-10	2.85661	4.17063e-06	Mutated	APOE
0	2.55661	0	Mutated	SRGN
3.29089e-218	2.46207	9.75221e-214	Mutated	LGALS1
8.39605e-278	2.42831	2.48808e-273	Mutated	VIM
4.15721e-08	2.39024	0.00123195	Mutated	CCL18
0	2.37951	0	Mutated	CXCR4
1.34554e-16	2.1959	3.98737e-12	Mutated	C1QB
1.29138e-262	2.1321	3.82689e-258	Mutated	CCL5
0	2.11007	0	Mutated	S100A4
0	2.09978	0	Mutated	CD52
5.15419e-72	2.08049	1.52739e-67	Mutated	STMN1
0	2.07697	0	Mutated	RGS1
1.341e-35	2.01233	3.97391e-31	Mutated	TYROBP
0	7.97469	0	Wild	SFTPC
0	5.80958	0	Wild	SFTPA2
0	5.70848	0	Wild	SFTPA1
0	5.57377	0	Wild	SCGB3A2
0	5.0963	0	Wild	SFTPB
0	4.62304	0	Wild	SCGB3A1
0	4.32848	0	Wild	SLPI
0	4.01267	0	Wild	NAPSA
0	3.48885	0	Wild	SFTPD
0	3.17841	0	Wild	SLC34A2
0	2.98882	0	Wild	RNASE1
0	2.93673	0	Wild	PIGR
0	2.92088	0	Wild	HOPX
0	2.84661	0	Wild	SFTA2
0	2.78846	0	Wild	CXCL17
0	2.75319	0	Wild	AGR3
0	2.75291	0	Wild	C8orf4
0	2.74092	0	Wild	WFDC2
0	2.69867	0	Wild	MUC1
0	2.6041	0	Wild	SERPINA1
0	2.56357	0	Wild	CYB5A
0	2.39029	0	Wild	TFPI
0	2.37234	0	Wild	EGR1
0	2.36329	0	Wild	C16orf89
0	2.30178	0	Wild	C4BPA
0	2.26976	0	Wild	CTSH
0	2.23678	0	Wild	MGST1
0	2.07391	0	Wild	NPC2
0	2.06129	0	Wild	AK1
0	2.05701	0	Wild	C11orf96
0	2.05054	0	Wild	SFTA3
0	2.0394	0	Wild	ELF3
0	2.0065	0	Wild	SFTA1P

## Sheet: Sig DEGs of BRCA Subtypes
p_val	avg_log2FC	p_val_adj	group	gene
0	4.18019	0	Basal	FDCSP
0	4.06334	0	Basal	RARRES1
0	4.05141	0	Basal	LDHB
0	4.0428	0	Basal	SAA1
0	3.66429	0	Basal	C6orf15
0	3.57581	0	Basal	KRT14
0	3.46574	0	Basal	S100A4
0	3.43034	0	Basal	VIM
0	3.39941	0	Basal	KRT15
0	3.29774	0	Basal	MMP7
0	3.29756	0	Basal	CRYAB
0	3.09922	0	Basal	ANXA1
0	2.98089	0	Basal	SFRP1
0	2.82724	0	Basal	CRABP1
0	2.78747	0	Basal	HLA-DRA
0	2.68018	0	Basal	YBX1
0	2.67919	0	Basal	HLA-B
0	2.66775	0	Basal	KRT6B
1.41339e-96	2.6596	4.20245e-92	Basal	APOE
0	2.64856	0	Basal	KLK6
0	2.59799	0	Basal	KRT5
0	2.55407	0	Basal	HLA-DPB1
0	2.55241	0	Basal	SAA2
0	2.51561	0	Basal	CTSC
0	2.51052	0	Basal	MGP
0	2.46402	0	Basal	MFGE8
0	2.38123	0	Basal	COTL1
0	2.33742	0	Basal	UCHL1
0	2.32871	0	Basal	CAV1
0	2.32419	0	Basal	KRT16
0	2.26517	0	Basal	RPS27A
0	2.2565	0	Basal	HLA-DPA1
0	2.16749	0	Basal	S100A2
0	2.15125	0	Basal	CALD1
0	2.14291	0	Basal	SERPINE2
0	2.13852	0	Basal	TMEM123
3.34995e-217	2.09521	9.96041e-213	Basal	TNFRSF11B
0	2.09498	0	Basal	NFIB
1.63581e-48	2.06148	4.86375e-44	Basal	TAGLN
0	2.04436	0	Basal	CHI3L1
5.47406e-271	2.02449	1.6276e-266	Basal	CENPW
8.40248e-292	2.0133	2.49831e-287	Basal	HLA-A
0	2.00836	0	Basal	CD74
0	4.36502	0	Her2	CD24
0	4.16055	0	Her2	MUCL1
0	4.14968	0	Her2	S100A8
2.63743e-196	3.75029	7.84187e-192	Her2	S100A9
0	2.81997	0	Her2	AIM1
0	2.67887	0	Her2	IGKV3-20
0	2.65618	0	Her2	ATG5
0	2.61504	0	Her2	IDH2
0	2.5962	0	Her2	FABP7
0	2.31783	0	Her2	C6orf203
0	2.25863	0	Her2	RP11-206M11.7
0	2.00348	0	Her2	PKM
0	3.69175	0	LumA	CXCL13
0	3.57122	0	LumA	CRISP3
0	3.28701	0	LumA	SCGB2A2
0	3.21453	0	LumA	PIP
0	2.93894	0	LumA	TFPI2
0	2.72199	0	LumA	SCGB1D2
0	2.42787	0	LumA	AZGP1
0	2.30502	0	LumA	PHGR1
0	2.13593	0	LumA	SCGB2A1
0	4.70853	0	LumB	DHRS2
0	4.07084	0	LumB	SLC39A6
0	3.33834	0	LumB	STC2
0	3.2218	0	LumB	MLLT4
0	3.20049	0	LumB	H2AFJ
0	3.08025	0	LumB	ARMT1
0	3.0104	0	LumB	MRPS30
0	2.93742	0	LumB	COX6C
0	2.66035	0	LumB	DNAJC12
0	2.64708	0	LumB	GJA1
0	2.59129	0	LumB	CST3
0	2.53695	0	LumB	AC018816.3
0	2.49033	0	LumB	GDAP1
0	2.48359	0	LumB	LGALS3BP
0	2.48108	0	LumB	ZNF703
0	2.40816	0	LumB	TSPAN13
0	2.40064	0	LumB	SLC9A3R1
0	2.39089	0	LumB	IFI27
0	2.37373	0	LumB	STARD10
0	2.36172	0	LumB	RP11-53O19.1
0	2.35766	0	LumB	GSTM3
0	2.34846	0	LumB	TMEM150C
0	2.29406	0	LumB	UGCG
0	2.27709	0	LumB	MAGED2
0	2.24583	0	LumB	MYEOV2
0	2.2354	0	LumB	BMPR1B
0	2.2167	0	LumB	ELP2
0	2.16616	0	LumB	FSIP1
0	2.14998	0	LumB	IL6ST
0	2.13501	0	LumB	VPS37A
0	2.11403	0	LumB	HLA-DRB1
0	2.11003	0	LumB	TRH
0	2.06793	0	LumB	MALAT1
0	2.06559	0	LumB	CCDC117
0	2.01944	0	LumB	BUB3
0	2.01754	0	LumB	NPY1R
1.95587e-124	2.00107	5.8154e-120	LumB	IGFBP7
