# Supplementary material for: PIPET: predicting relevant subpopulations in single-cell data using phenotypic information from bulk data
Source: Brief Bioinform. 2024 May 31;25(4):bbae260. doi: 10.1093/bib/bbae260 (PMC11141296; doi:10.1093/bib/bbae260)
Supplement: Supplementary_Table_S4_bbae260 [file supplementary_table_s4_bbae260.xlsx]

## Sheet: sheet
Supplementary Table S4 Basic information of validation datasets
Cohorts	Sample size	Platform	Data type	Tissue source
GSE31210	226	Affymetrix Human Genome U133 Plus 2.0 Array	RNA-Seq	lung adenocarcinoma
GSE11969	149	Agilent Homo Sapiens 21.6K Custom Array	RNA-seq	lung adenocarcinoma
GSE72094	442	Human RSTA Custom Affymetrix 2.0 microarray	RNA-seq	lung adenocarcinoma
